# Supplementary material for: rac-1-[6-Hy­droxy-4-(4-meth­oxy­phen­yl)-3,6-dimethyl-4,5,6,7-tetra­hydro-2H-indazol-5-yl]ethanone
Source: Acta Crystallogr Sect E Struct Rep Online. 2013 Jan 16;69(Pt 2):o243. doi: 10.1107/S1600536813000937 (PMC3569776; doi:10.1107/S1600536813000937)
Supplement: Supplementary file 1 [file e-69-0o243-sup1.cif]

##############################################################################
#                                                                            #
# This CIF contains the data in a paper accepted for publication in          #
# Acta Crystallographica Section E. It conforms to the requirements of       #
# Notes for Authors for Acta Crystallographica Section E, and has been       #
# peer reviewed under the auspices of the IUCr Commission on Journals.       #
#                                                                            #
# Full details of the Crystallographic Information File format               #
# are given in the paper "The Crystallographic Information File (CIF):       #
# a New Standard Archive File for Crystallography" by S. R. Hall, F. H.      #
# Allen and I. D. Brown [Acta Cryst. (1991), A47, 655-685].                  #
#                                                                            #
# The current version of the core CIF dictionary is obtainable from          #
# ftp://ftp.iucr.org/pub/cif_core.dic.                                       #
#                                                                            #
# Software is freely available for graphical display of the structure(s)     #
# in this CIF. For information consult the CIF software page                 #
# http://www.iucr.org/resources/cif/software.                                #
#                                                                            #
# This file may be used for bona fide research purposes within the           #
# scientific community so long as proper attribution is given to the journal # 
# article from which it was obtained.                                        #
#                                                                            #
##############################################################################
data_global
_audit_creation_method     'from SHELXL97 CIF and IUCr SHELXL97-template'
_journal_date_recd_electronic     2012-11-30
_journal_date_accepted     2013-01-10
_journal_name_full     'Acta Crystallographica, Section E'
_journal_year     2013
_journal_volume     69
_journal_issue      2
_journal_page_first     o243
_journal_page_last     o243
_journal_paper_category     QO
_journal_paper_doi     10.1107/S1600536813000937
_journal_coeditor_code     LD2089
_publ_contact_author_name     'Narmina A. Gadirova'
_publ_contact_author_address
;
Baku State University
Z. Khalilov St 23
AZ-1148 Baku
Azerbaijan
;
_publ_contact_author_email     'Naralab7@gmail.com'
_publ_contact_author_fax     '+994125983376'
_publ_contact_author_phone     '+994556868323'
_publ_section_title
;\
<i>rac</i>-1-[6-Hydroxy-4-(4-methoxyphenyl)-3,6-dimethyl-4,5,6,7-tetrahydro-\
2<i>H</i>-indazol-5-yl]ethanone
;
loop_
    _publ_author_name
    _publ_author_footnote
    _publ_author_address
    'Potekhin, Konstantin A.' .
;
Vladimir State University
Qor'ky St 87
600000 Vladimir
Russian Federation
;
    'Askerov, Rizvan K.' .
;
Baku State University
Z. Khalilov St 23
AZ-1148 Baku
Azerbaijan
;
    'Hajiyeva, Kushvar E.' .
;
Baku State University
Z. Khalilov St 23
AZ-1148 Baku
Azerbaijan
;
    'Gadirova, Narmina A.' .
;
Baku State University
Z. Khalilov St 23
AZ-1148 Baku
Azerbaijan
;
    'Nazarov, Shahkaram I.' .
;
Baku State University
Z. Khalilov St 23
AZ-1148 Baku
Azerbaijan
;
_publ_section_synopsis     .
data_I
_audit_creation_method     SHELXL-97
_chemical_name_systematic
;
<i>rac</i>-1-[6-Hydroxy-4-(4-methoxyphenyl)-3,6-dimethyl-4,5,6,7-
tetrahydro-2<i>H</i>-indazol-5-yl]ethanone
;
_chemical_name_common     ?
_chemical_formula_moiety     'C18 H22 N2 O3'
_chemical_formula_sum     'C18 H22 N2 O3'
_chemical_formula_iupac     'C18 H22 N2 O3'
_chemical_formula_weight     314.38
_chemical_melting_point     ?
_symmetry_cell_setting     monoclinic
_symmetry_space_group_name_H-M     'P 21/c'
_symmetry_space_group_name_Hall     '-P 2ybc'
loop_
    _symmetry_equiv_pos_as_xyz
    'x, y, z'
    '-x, y+1/2, -z+1/2'
    '-x, -y, -z'
    'x, -y-1/2, z-1/2'
_cell_length_a     18.3693(14)
_cell_length_b     5.6971(4)
_cell_length_c     16.3049(12)
_cell_angle_alpha     90.00
_cell_angle_beta     109.5260(10)
_cell_angle_gamma     90.00
_cell_volume     1608.2(2)
_cell_formula_units_Z     4
_cell_measurement_reflns_used     2645
_cell_measurement_theta_min     2.35
_cell_measurement_theta_max     27.75
_cell_measurement_temperature     296(2)
_exptl_crystal_description     prism
_exptl_crystal_colour     yellow
_exptl_crystal_size_max     0.30
_exptl_crystal_size_mid     0.20
_exptl_crystal_size_min     0.20
_exptl_crystal_density_diffrn     1.298
_exptl_crystal_density_meas     ?
_exptl_crystal_density_method     'not measured'
_exptl_crystal_F_000     672
_exptl_absorpt_coefficient_mu     0.089
_exptl_absorpt_correction_type     multi-scan
_exptl_absorpt_process_details     '(SADABS; Sheldrick, 2003)'
_exptl_absorpt_correction_T_min     0.9738
_exptl_absorpt_correction_T_max     0.9824
_exptl_special_details     ?
_diffrn_ambient_temperature     296(2)
_diffrn_radiation_type     MoK\a
_diffrn_radiation_wavelength     0.71073
_diffrn_radiation_source     'fine-focus sealed tube'
_diffrn_radiation_monochromator     graphite
_diffrn_measurement_device_type     'Bruker APEXII CCD'
_diffrn_measurement_method     '\f and \w scans'
_diffrn_detector_area_resol_mean     ?
_diffrn_reflns_number     17994
_diffrn_reflns_av_R_equivalents     0.0531
_diffrn_reflns_av_sigmaI/netI     0.0430
_diffrn_reflns_theta_min     2.35
_diffrn_reflns_theta_max     28.36
_diffrn_reflns_theta_full     28.36
_diffrn_measured_fraction_theta_max     0.997
_diffrn_measured_fraction_theta_full     0.997
_diffrn_reflns_limit_h_min     -24
_diffrn_reflns_limit_h_max     24
_diffrn_reflns_limit_k_min     -7
_diffrn_reflns_limit_k_max     7
_diffrn_reflns_limit_l_min     -21
_diffrn_reflns_limit_l_max     21
_diffrn_standards_number     ?
_diffrn_standards_interval_count     ?
_diffrn_standards_interval_time     ?
_diffrn_standards_decay_%     ?
_refine_special_details
;
Refinement of <i>F</i>^2^ against ALL reflections. The weighted <i>R</i>-factor
<i>wR</i> and goodness of fit <i>S</i> are based on <i>F</i>^2^, conventional
<i>R</i>-factors <i>R</i> are based on <i>F</i>, with <i>F</i> set to zero for
negative <i>F</i>^2^. The threshold expression of <i>F</i>^2^ >
\s(<i>F</i>^2^) is used only for calculating <i>R</i>-factors(gt) <i>etc</i>.
and is not relevant to the choice of reflections for refinement.
<i>R</i>-factors based on <i>F</i>^2^ are statistically about twice as large
as those based on <i>F</i>, and <i>R</i>- factors based on ALL data will be
even larger.
;
_reflns_number_total     4015
_reflns_number_gt     2740
_reflns_threshold_expression     I>2\s(I)
_refine_ls_structure_factor_coef     Fsqd
_refine_ls_matrix_type     full
_refine_ls_R_factor_all     0.0910
_refine_ls_R_factor_gt     0.0574
_refine_ls_wR_factor_gt     0.1360
_refine_ls_wR_factor_ref     0.1513
_refine_ls_goodness_of_fit_ref     1.002
_refine_ls_restrained_S_all     1.002
_refine_ls_number_reflns     4015
_refine_ls_number_parameters     220
_refine_ls_number_restraints     0
_refine_ls_hydrogen_treatment     mixed
_refine_ls_weighting_scheme     calc
_refine_ls_weighting_details
         'calc w=1/[\s^2^(Fo^2^)+(0.0775P)^2^+0.4526P] where P=(Fo^2^+2Fc^2^)/3'
_atom_sites_solution_hydrogens     difmap
_atom_sites_solution_primary     direct
_atom_sites_solution_secondary     difmap
_refine_ls_shift/su_max     0.000
_refine_ls_shift/su_mean     0.000
_refine_diff_density_max     0.284
_refine_diff_density_min     -0.264
_refine_ls_extinction_method     none
_refine_ls_extinction_coef     ?
loop_
    _atom_type_symbol
    _atom_type_description
    _atom_type_scat_dispersion_real
    _atom_type_scat_dispersion_imag
    _atom_type_scat_source
    'C' 'C' 0.0033 0.0016
                         'International Tables Vol C Tables 4.2.6.8 and 6.1.1.4'
    'H' 'H' 0.0000 0.0000
                         'International Tables Vol C Tables 4.2.6.8 and 6.1.1.4'
    'N' 'N' 0.0061 0.0033
                         'International Tables Vol C Tables 4.2.6.8 and 6.1.1.4'
    'O' 'O' 0.0106 0.0060
                         'International Tables Vol C Tables 4.2.6.8 and 6.1.1.4'
_computing_data_collection     'APEX2 (Bruker, 2005)'
_computing_cell_refinement     'SAINT-Plus (Bruker, 2001)'
_computing_data_reduction     'SAINT-Plus (Bruker, 2001)'
_computing_structure_solution     'SHELXTL (Sheldrick, 2008)'
_computing_structure_refinement     'SHELXTL (Sheldrick, 2008)'
_computing_molecular_graphics     'SHELXTL (Sheldrick, 2008)'
_computing_publication_material     'SHELXTL (Sheldrick, 2008)'
loop_
    _atom_site_type_symbol
    _atom_site_label
    _atom_site_fract_x
    _atom_site_fract_y
    _atom_site_fract_z
    _atom_site_U_iso_or_equiv
    _atom_site_adp_type
    _atom_site_calc_flag
    _atom_site_refinement_flags
    _atom_site_occupancy
    _atom_site_symmetry_multiplicity
    _atom_site_disorder_assembly
    _atom_site_disorder_group
    O O1 0.37902(8) 0.0325(2) 0.39112(9) 0.0292(3) Uani d . 1 1 . .
    H H1O 0.4175(15) 0.014(4) 0.3782(15) 0.042(7) Uiso d . 1 1 . .
    O O2 0.17526(9) -0.3321(3) 0.33143(10) 0.0509(5) Uani d . 1 1 . .
    O O3 0.02786(9) 0.2338(3) 0.60541(12) 0.0581(5) Uani d . 1 1 . .
    N N1 0.44992(10) 0.1360(3) 0.68991(11) 0.0323(4) Uani d . 1 1 . .
    H H1N 0.4757(13) 0.189(4) 0.7417(15) 0.036(6) Uiso d . 1 1 . .
    N N2 0.47720(9) -0.0401(3) 0.65158(10) 0.0317(4) Uani d . 1 1 . .
    C C1 0.41943(10) -0.0765(3) 0.57672(11) 0.0250(4) Uani d . 1 1 . .
    C C2 0.42242(11) -0.2495(3) 0.50915(12) 0.0291(4) Uani d . 1 1 . .
    H H2B 0.4132 -0.4062 0.5267 0.035 Uiso calc R 1 1 . .
    H H2C 0.4732 -0.2469 0.5033 0.035 Uiso calc R 1 1 . .
    C C3 0.36087(10) -0.1881(3) 0.42137(11) 0.0240(4) Uani d . 1 1 . .
    C C4 0.28224(10) -0.1512(3) 0.43618(11) 0.0233(4) Uani d . 1 1 . .
    H H4A 0.2756 -0.2845 0.4710 0.028 Uiso calc R 1 1 . .
    C C5 0.28328(10) 0.0725(3) 0.49055(11) 0.0224(4) Uani d . 1 1 . .
    H H5A 0.2854 0.2083 0.4545 0.027 Uiso calc R 1 1 . .
    C C6 0.35664(10) 0.0713(3) 0.56806(11) 0.0236(4) Uani d . 1 1 . .
    C C7 0.37853(10) 0.2084(3) 0.64195(12) 0.0274(4) Uani d . 1 1 . .
    C C8 0.35771(13) -0.3796(4) 0.35532(13) 0.0359(5) Uani d . 1 1 . .
    H H8A 0.4077 -0.3967 0.3494 0.054 Uiso calc R 1 1 . .
    H H8B 0.3206 -0.3377 0.3001 0.054 Uiso calc R 1 1 . .
    H H8C 0.3428 -0.5252 0.3748 0.054 Uiso calc R 1 1 . .
    C C9 0.21385(11) -0.1556(4) 0.35177(12) 0.0296(4) Uani d . 1 1 . .
    C C10 0.19493(14) 0.0554(4) 0.29457(13) 0.0429(5) Uani d . 1 1 . .
    H H10A 0.1628 0.0102 0.2372 0.064 Uiso calc R 1 1 . .
    H H10B 0.2418 0.1242 0.2919 0.064 Uiso calc R 1 1 . .
    H H10C 0.1681 0.1676 0.3178 0.064 Uiso calc R 1 1 . .
    C C11 0.21160(10) 0.0998(3) 0.51714(11) 0.0241(4) Uani d . 1 1 . .
    C C12 0.16362(11) 0.2925(4) 0.49013(13) 0.0327(4) Uani d . 1 1 . .
    H H12A 0.1726 0.3980 0.4511 0.039 Uiso calc R 1 1 . .
    C C13 0.10256(12) 0.3313(4) 0.52006(15) 0.0404(5) Uani d . 1 1 . .
    H H13A 0.0713 0.4625 0.5014 0.048 Uiso calc R 1 1 . .
    C C14 0.08796(11) 0.1756(4) 0.57763(14) 0.0366(5) Uani d . 1 1 . .
    C C15 0.13375(13) -0.0199(4) 0.60398(15) 0.0406(5) Uani d . 1 1 . .
    H H15A 0.1237 -0.1274 0.6418 0.049 Uiso calc R 1 1 . .
    C C16 0.19500(12) -0.0552(4) 0.57368(14) 0.0368(5) Uani d . 1 1 . .
    H H16A 0.2259 -0.1873 0.5920 0.044 Uiso calc R 1 1 . .
    C C17 0.00859(16) 0.0772(6) 0.66259(19) 0.0634(8) Uani d . 1 1 . .
    H H17A -0.0343 0.1391 0.6768 0.095 Uiso calc R 1 1 . .
    H H17B 0.0522 0.0593 0.7149 0.095 Uiso calc R 1 1 . .
    H H17C -0.0051 -0.0727 0.6348 0.095 Uiso calc R 1 1 . .
    C C18 0.33930(13) 0.4034(4) 0.67129(14) 0.0416(5) Uani d . 1 1 . .
    H H18A 0.3487 0.3891 0.7326 0.062 Uiso calc R 1 1 . .
    H H18B 0.2847 0.3962 0.6406 0.062 Uiso calc R 1 1 . .
    H H18C 0.3591 0.5510 0.6596 0.062 Uiso calc R 1 1 . .
loop_
    _atom_site_aniso_label
    _atom_site_aniso_U_11
    _atom_site_aniso_U_22
    _atom_site_aniso_U_33
    _atom_site_aniso_U_12
    _atom_site_aniso_U_13
    _atom_site_aniso_U_23
    O1 0.0287(7) 0.0281(7) 0.0358(7) 0.0006(6) 0.0173(6) 0.0041(6)
    O2 0.0481(10) 0.0498(10) 0.0436(9) -0.0213(8) 0.0006(7) -0.0046(8)
    O3 0.0388(9) 0.0800(13) 0.0677(11) 0.0212(9) 0.0342(8) 0.0121(10)
    N1 0.0282(9) 0.0422(10) 0.0218(8) 0.0005(7) 0.0023(7) -0.0050(7)
    N2 0.0244(8) 0.0415(10) 0.0266(8) 0.0043(7) 0.0049(7) 0.0006(7)
    C1 0.0211(9) 0.0299(10) 0.0240(9) 0.0020(7) 0.0074(7) 0.0029(7)
    C2 0.0266(9) 0.0295(10) 0.0316(10) 0.0059(8) 0.0101(8) 0.0004(8)
    C3 0.0249(9) 0.0237(9) 0.0245(9) 0.0008(7) 0.0096(7) -0.0002(7)
    C4 0.0229(9) 0.0255(9) 0.0217(8) -0.0025(7) 0.0074(7) 0.0017(7)
    C5 0.0199(8) 0.0247(9) 0.0220(8) 0.0016(7) 0.0063(7) 0.0022(7)
    C6 0.0225(9) 0.0277(9) 0.0218(8) 0.0003(7) 0.0087(7) 0.0003(7)
    C7 0.0255(9) 0.0339(10) 0.0218(9) 0.0008(8) 0.0067(7) 0.0001(8)
    C8 0.0416(12) 0.0330(11) 0.0361(11) -0.0005(9) 0.0169(9) -0.0083(9)
    C9 0.0264(9) 0.0381(11) 0.0257(9) -0.0038(8) 0.0106(8) -0.0045(8)
    C10 0.0413(12) 0.0506(14) 0.0284(10) -0.0003(10) 0.0006(9) 0.0047(10)
    C11 0.0196(8) 0.0281(9) 0.0227(8) 0.0012(7) 0.0045(7) -0.0006(7)
    C12 0.0287(10) 0.0326(11) 0.0360(10) 0.0038(8) 0.0098(8) 0.0062(9)
    C13 0.0284(10) 0.0418(12) 0.0500(13) 0.0158(9) 0.0120(9) 0.0071(10)
    C14 0.0247(10) 0.0484(13) 0.0388(11) 0.0053(9) 0.0133(9) -0.0028(10)
    C15 0.0384(12) 0.0461(13) 0.0440(12) 0.0059(9) 0.0227(10) 0.0142(10)
    C16 0.0358(11) 0.0355(11) 0.0439(12) 0.0133(9) 0.0198(9) 0.0129(9)
    C17 0.0423(14) 0.094(2) 0.0652(17) -0.0028(14) 0.0330(13) -0.0015(16)
    C18 0.0427(12) 0.0475(13) 0.0321(11) 0.0069(10) 0.0091(9) -0.0116(10)
_geom_special_details
;
All e.s.d.'s (except the e.s.d. in the dihedral angle between two l.s. planes)
are estimated using the full covariance matrix. The cell e.s.d.'s are taken
into account individually in the estimation of e.s.d.'s in distances, angles
and torsion angles; correlations between e.s.d.'s in cell parameters are only
used when they are defined by crystal symmetry. An approximate (isotropic)
treatment of cell e.s.d.'s is used for estimating e.s.d.'s involving l.s.
planes.
;
loop_
    _geom_bond_atom_site_label_1
    _geom_bond_atom_site_label_2
    _geom_bond_site_symmetry_2
    _geom_bond_distance
    _geom_bond_publ_flag
    O1 C3 . 1.430(2) ?
    O1 H1O . 0.81(3) ?
    O2 C9 . 1.211(2) ?
    O3 C14 . 1.367(2) ?
    O3 C17 . 1.418(3) ?
    N1 C7 . 1.348(2) ?
    N1 N2 . 1.363(2) ?
    N1 H1N . 0.87(2) ?
    N2 C1 . 1.339(2) ?
    C1 C6 . 1.397(2) ?
    C1 C2 . 1.493(3) ?
    C2 C3 . 1.539(3) ?
    C2 H2B . 0.9700 ?
    C2 H2C . 0.9700 ?
    C3 C8 . 1.520(3) ?
    C3 C4 . 1.556(2) ?
    C4 C9 . 1.522(2) ?
    C4 C5 . 1.549(2) ?
    C4 H4A . 0.9800 ?
    C5 C6 . 1.508(2) ?
    C5 C11 . 1.525(2) ?
    C5 H5A . 0.9800 ?
    C6 C7 . 1.378(3) ?
    C7 C18 . 1.488(3) ?
    C8 H8A . 0.9600 ?
    C8 H8B . 0.9600 ?
    C8 H8C . 0.9600 ?
    C9 C10 . 1.489(3) ?
    C10 H10A . 0.9600 ?
    C10 H10B . 0.9600 ?
    C10 H10C . 0.9600 ?
    C11 C16 . 1.382(3) ?
    C11 C12 . 1.385(3) ?
    C12 C13 . 1.382(3) ?
    C12 H12A . 0.9300 ?
    C13 C14 . 1.382(3) ?
    C13 H13A . 0.9300 ?
    C14 C15 . 1.375(3) ?
    C15 C16 . 1.386(3) ?
    C15 H15A . 0.9300 ?
    C16 H16A . 0.9300 ?
    C17 H17A . 0.9600 ?
    C17 H17B . 0.9600 ?
    C17 H17C . 0.9600 ?
    C18 H18A . 0.9600 ?
    C18 H18B . 0.9600 ?
    C18 H18C . 0.9600 ?
loop_
    _geom_angle_atom_site_label_1
    _geom_angle_atom_site_label_2
    _geom_angle_atom_site_label_3
    _geom_angle_site_symmetry_1
    _geom_angle_site_symmetry_3
    _geom_angle
    _geom_angle_publ_flag
    C3 O1 H1O . . 107.3(17) ?
    C14 O3 C17 . . 118.17(19) ?
    C7 N1 N2 . . 113.26(16) ?
    C7 N1 H1N . . 124.4(15) ?
    N2 N1 H1N . . 122.3(15) ?
    C1 N2 N1 . . 103.36(15) ?
    N2 C1 C6 . . 112.02(16) ?
    N2 C1 C2 . . 124.16(16) ?
    C6 C1 C2 . . 123.80(16) ?
    C1 C2 C3 . . 109.87(14) ?
    C1 C2 H2B . . 109.7 ?
    C3 C2 H2B . . 109.7 ?
    C1 C2 H2C . . 109.7 ?
    C3 C2 H2C . . 109.7 ?
    H2B C2 H2C . . 108.2 ?
    O1 C3 C8 . . 110.14(14) ?
    O1 C3 C2 . . 109.69(15) ?
    C8 C3 C2 . . 109.78(15) ?
    O1 C3 C4 . . 105.66(14) ?
    C8 C3 C4 . . 112.92(15) ?
    C2 C3 C4 . . 108.54(14) ?
    C9 C4 C5 . . 112.31(15) ?
    C9 C4 C3 . . 112.70(14) ?
    C5 C4 C3 . . 111.46(14) ?
    C9 C4 H4A . . 106.6 ?
    C5 C4 H4A . . 106.6 ?
    C3 C4 H4A . . 106.6 ?
    C6 C5 C11 . . 112.13(14) ?
    C6 C5 C4 . . 108.23(14) ?
    C11 C5 C4 . . 113.58(14) ?
    C6 C5 H5A . . 107.5 ?
    C11 C5 H5A . . 107.5 ?
    C4 C5 H5A . . 107.5 ?
    C7 C6 C1 . . 105.28(16) ?
    C7 C6 C5 . . 130.39(16) ?
    C1 C6 C5 . . 124.31(16) ?
    N1 C7 C6 . . 106.07(16) ?
    N1 C7 C18 . . 121.61(17) ?
    C6 C7 C18 . . 132.32(17) ?
    C3 C8 H8A . . 109.5 ?
    C3 C8 H8B . . 109.5 ?
    H8A C8 H8B . . 109.5 ?
    C3 C8 H8C . . 109.5 ?
    H8A C8 H8C . . 109.5 ?
    H8B C8 H8C . . 109.5 ?
    O2 C9 C10 . . 120.39(18) ?
    O2 C9 C4 . . 119.46(18) ?
    C10 C9 C4 . . 120.14(17) ?
    C9 C10 H10A . . 109.5 ?
    C9 C10 H10B . . 109.5 ?
    H10A C10 H10B . . 109.5 ?
    C9 C10 H10C . . 109.5 ?
    H10A C10 H10C . . 109.5 ?
    H10B C10 H10C . . 109.5 ?
    C16 C11 C12 . . 117.36(17) ?
    C16 C11 C5 . . 121.89(16) ?
    C12 C11 C5 . . 120.58(17) ?
    C13 C12 C11 . . 121.33(19) ?
    C13 C12 H12A . . 119.3 ?
    C11 C12 H12A . . 119.3 ?
    C12 C13 C14 . . 120.12(19) ?
    C12 C13 H13A . . 119.9 ?
    C14 C13 H13A . . 119.9 ?
    O3 C14 C15 . . 124.8(2) ?
    O3 C14 C13 . . 115.54(19) ?
    C15 C14 C13 . . 119.67(18) ?
    C14 C15 C16 . . 119.4(2) ?
    C14 C15 H15A . . 120.3 ?
    C16 C15 H15A . . 120.3 ?
    C11 C16 C15 . . 122.11(18) ?
    C11 C16 H16A . . 118.9 ?
    C15 C16 H16A . . 118.9 ?
    O3 C17 H17A . . 109.5 ?
    O3 C17 H17B . . 109.5 ?
    H17A C17 H17B . . 109.5 ?
    O3 C17 H17C . . 109.5 ?
    H17A C17 H17C . . 109.5 ?
    H17B C17 H17C . . 109.5 ?
    C7 C18 H18A . . 109.5 ?
    C7 C18 H18B . . 109.5 ?
    H18A C18 H18B . . 109.5 ?
    C7 C18 H18C . . 109.5 ?
    H18A C18 H18C . . 109.5 ?
    H18B C18 H18C . . 109.5 ?
loop_
    _geom_torsion_atom_site_label_1
    _geom_torsion_atom_site_label_2
    _geom_torsion_atom_site_label_3
    _geom_torsion_atom_site_label_4
    _geom_torsion_site_symmetry_1
    _geom_torsion_site_symmetry_2
    _geom_torsion_site_symmetry_3
    _geom_torsion_site_symmetry_4
    _geom_torsion
    _geom_torsion_publ_flag
    C7 N1 N2 C1 . . . . -0.1(2) ?
    N1 N2 C1 C6 . . . . -0.6(2) ?
    N1 N2 C1 C2 . . . . 177.76(17) ?
    N2 C1 C2 C3 . . . . -160.60(17) ?
    C6 C1 C2 C3 . . . . 17.5(2) ?
    C1 C2 C3 O1 . . . . 65.31(18) ?
    C1 C2 C3 C8 . . . . -173.54(15) ?
    C1 C2 C3 C4 . . . . -49.68(19) ?
    O1 C3 C4 C9 . . . . 78.02(18) ?
    C8 C3 C4 C9 . . . . -42.4(2) ?
    C2 C3 C4 C9 . . . . -164.39(15) ?
    O1 C3 C4 C5 . . . . -49.32(17) ?
    C8 C3 C4 C5 . . . . -169.78(15) ?
    C2 C3 C4 C5 . . . . 68.27(18) ?
    C9 C4 C5 C6 . . . . -174.75(14) ?
    C3 C4 C5 C6 . . . . -47.19(18) ?
    C9 C4 C5 C11 . . . . 60.06(19) ?
    C3 C4 C5 C11 . . . . -172.39(14) ?
    N2 C1 C6 C7 . . . . 1.0(2) ?
    C2 C1 C6 C7 . . . . -177.33(17) ?
    N2 C1 C6 C5 . . . . 179.63(16) ?
    C2 C1 C6 C5 . . . . 1.3(3) ?
    C11 C5 C6 C7 . . . . -42.2(3) ?
    C4 C5 C6 C7 . . . . -168.21(18) ?
    C11 C5 C6 C1 . . . . 139.57(18) ?
    C4 C5 C6 C1 . . . . 13.5(2) ?
    N2 N1 C7 C6 . . . . 0.7(2) ?
    N2 N1 C7 C18 . . . . -178.36(18) ?
    C1 C6 C7 N1 . . . . -1.0(2) ?
    C5 C6 C7 N1 . . . . -179.50(18) ?
    C1 C6 C7 C18 . . . . 178.0(2) ?
    C5 C6 C7 C18 . . . . -0.6(4) ?
    C5 C4 C9 O2 . . . . -132.80(19) ?
    C3 C4 C9 O2 . . . . 100.3(2) ?
    C5 C4 C9 C10 . . . . 47.5(2) ?
    C3 C4 C9 C10 . . . . -79.4(2) ?
    C6 C5 C11 C16 . . . . -57.2(2) ?
    C4 C5 C11 C16 . . . . 65.9(2) ?
    C6 C5 C11 C12 . . . . 117.95(19) ?
    C4 C5 C11 C12 . . . . -118.97(19) ?
    C16 C11 C12 C13 . . . . 1.4(3) ?
    C5 C11 C12 C13 . . . . -173.94(19) ?
    C11 C12 C13 C14 . . . . -0.4(3) ?
    C17 O3 C14 C15 . . . . -3.0(4) ?
    C17 O3 C14 C13 . . . . 178.2(2) ?
    C12 C13 C14 O3 . . . . 178.0(2) ?
    C12 C13 C14 C15 . . . . -1.0(3) ?
    O3 C14 C15 C16 . . . . -177.5(2) ?
    C13 C14 C15 C16 . . . . 1.3(4) ?
    C12 C11 C16 C15 . . . . -1.0(3) ?
    C5 C11 C16 C15 . . . . 174.3(2) ?
    C14 C15 C16 C11 . . . . -0.3(4) ?
loop_
    _geom_hbond_atom_site_label_D
    _geom_hbond_atom_site_label_H
    _geom_hbond_atom_site_label_A
    _geom_hbond_site_symmetry_A
    _geom_hbond_distance_DH
    _geom_hbond_distance_HA
    _geom_hbond_distance_DA
    _geom_hbond_angle_DHA
    O1 H1O N2 3_656 0.81(3) 2.15(3) 2.948(2) 168(2)
    N1 H1N N2 2_656 0.87(2) 2.27(2) 3.093(2) 157(2)
