# Supplementary material for: rac-1-[6-Hy­droxy-4-(4-meth­oxy­phen­yl)-3,6-dimethyl-4,5,6,7-tetra­hydro-2H-indazol-5-yl]ethanone
Source: Acta Crystallogr Sect E Struct Rep Online. 2013 Jan 16;69(Pt 2):o243. doi: 10.1107/S1600536813000937 (PMC3569776; doi:10.1107/S1600536813000937)
Supplement: Supplementary file 2 [file e-69-0o243-Isup2.hkl]

# 
# h,k,l, Fc-squared, Fo-squared, sigma(Fo-squared) and status flag 
# 
data_I
_shelx_title ' A in P2(1)/c' 
_shelx_refln_list_code          4 
_shelx_F_calc_maximum      148.36 
_exptl_crystal_F_000       672.00 
_reflns_d_resolution_high  0.7480 
 
loop_ 
 _symmetry_equiv_pos_as_xyz 
 'x, y, z' 
 '-x, y+1/2, -z+1/2' 
 '-x, -y, -z' 
 'x, -y-1/2, z-1/2' 
 
_cell_length_a    18.3693 
_cell_length_b     5.6971 
_cell_length_c    16.3049 
_cell_angle_alpha  90.000 
_cell_angle_beta  109.526 
_cell_angle_gamma  90.000 
 
_shelx_F_squared_multiplier     1.000 
 
loop_ 
 _refln_index_h 
 _refln_index_k 
 _refln_index_l 
 _refln_F_squared_calc 
 _refln_F_squared_meas 
 _refln_F_squared_sigma 
 _refln_observed_status 
   2   0   0     1134.08     1120.00     15.48 o 
   3   0   0       51.87       43.60      7.67 o 
   4   0   0     4437.28     4407.67     42.55 o 
   5   0   0    10659.06    10738.30     96.90 o 
   6   0   0     2692.07     2812.05     31.70 o 
   7   0   0      724.52      701.53     13.91 o 
   8   0   0       18.47       30.31     13.80 o 
   9   0   0        0.90       10.74      5.94 o 
  10   0   0      292.34      310.52     15.01 o 
  11   0   0     3609.26     3505.72     52.35 o 
  12   0   0      707.10      693.55     18.35 o 
  13   0   0      403.74      348.47     17.31 o 
  14   0   0      712.61      641.60     25.41 o 
  15   0   0      183.08      165.09     14.91 o 
  16   0   0      394.28      381.24     17.30 o 
  17   0   0        0.23        6.36     10.19 o 
  18   0   0       60.38       51.07     11.94 o 
  19   0   0       91.91       86.26     14.38 o 
  20   0   0      120.74      103.48     14.40 o 
  21   0   0       35.96       28.40     13.46 o 
  22   0   0        0.14        2.58     12.28 o 
  23   0   0        8.14        2.63     12.59 o 
   1   1   0       43.81       45.67      1.44 o 
   2   1   0     2087.30     2001.44     10.64 o 
   3   1   0     2007.02     1988.39     11.82 o 
   4   1   0     2628.97     2730.24     17.62 o 
   5   1   0      127.35      112.39      4.95 o 
   6   1   0       45.86       46.44      2.91 o 
   7   1   0       46.68       36.81      3.05 o 
   8   1   0       89.93      102.05      2.95 o 
   9   1   0      392.52      424.12      4.50 o 
  10   1   0        1.23        1.01      3.91 o 
  11   1   0      331.09      330.33      8.30 o 
  12   1   0       47.69       37.28      5.73 o 
  13   1   0      173.80      178.38      9.55 o 
  14   1   0      857.36      842.24     16.31 o 
  15   1   0       96.16       82.72     12.74 o 
  16   1   0      446.06      428.04     13.02 o 
  17   1   0      197.30      178.16     11.16 o 
  18   1   0       32.29       32.11      8.10 o 
  19   1   0        0.00       -3.78      7.28 o 
  20   1   0       48.81       40.33      8.95 o 
  21   1   0       73.31       54.66      9.83 o 
  22   1   0        1.98        3.89      8.88 o 
   0   2   0      117.25      113.00      5.07 o 
   1   2   0     1084.11     1153.05      9.60 o 
   2   2   0      203.15      224.73      4.08 o 
   3   2   0       28.97       38.51      2.56 o 
   4   2   0        0.33        0.49      2.19 o 
   5   2   0        7.15       12.23      2.56 o 
   6   2   0      213.46      247.77      5.28 o 
   7   2   0      287.86      291.38      5.91 o 
   8   2   0      233.34      170.61      5.09 o 
   9   2   0       25.65       22.83      3.61 o 
  10   2   0       99.13      122.93      5.85 o 
  11   2   0       18.04       15.35      4.11 o 
  12   2   0      269.60      281.84      6.88 o 
  13   2   0       18.87       15.76      5.50 o 
  14   2   0      118.74      113.08      6.99 o 
  15   2   0      817.87      810.95     18.79 o 
  16   2   0      135.85      156.93     10.32 o 
  17   2   0       31.02       20.41      7.90 o 
  18   2   0       34.75       30.91      9.96 o 
  19   2   0        5.76        7.70      7.42 o 
  20   2   0        9.02       18.73      9.64 o 
  21   2   0       70.78       71.82     10.16 o 
  22   2   0        4.08       10.22     10.97 o 
   1   3   0      408.76      390.51      5.85 o 
   2   3   0      747.43      761.77      9.00 o 
   3   3   0      197.50      197.88      5.17 o 
   4   3   0       34.33       33.38      3.45 o 
   5   3   0       31.21       42.88      3.72 o 
   6   3   0        6.76       11.68      3.39 o 
   7   3   0       16.83        4.99      6.11 o 
   8   3   0      232.39      222.37      6.51 o 
   9   3   0       12.00       11.24      4.18 o 
  10   3   0        1.49        0.03      4.29 o 
  11   3   0       46.22       46.51      5.18 o 
  12   3   0       83.99       87.88      5.94 o 
  13   3   0      336.08      277.97      7.99 o 
  14   3   0        0.84        2.18      5.37 o 
  15   3   0       17.11       20.33      7.07 o 
  16   3   0       13.60       10.19      7.05 o 
  17   3   0       41.23       61.54      8.75 o 
  18   3   0       22.57       20.66      8.29 o 
  19   3   0        9.31       10.65      7.82 o 
  20   3   0       10.97       17.00      8.91 o 
  21   3   0       25.91       40.77     10.96 o 
   0   4   0      125.26      104.10      7.70 o 
   1   4   0        2.20        1.23      3.98 o 
   2   4   0      486.18      456.87      7.98 o 
   3   4   0        4.54        0.67      4.10 o 
   4   4   0       83.33      101.34      5.22 o 
   5   4   0       40.27       37.21      4.41 o 
   6   4   0        0.34        3.17      4.10 o 
   7   4   0       81.45       76.83      5.40 o 
   8   4   0      177.10      151.54      6.48 o 
   9   4   0      314.89      319.25      8.47 o 
  10   4   0        3.85        7.36      4.35 o 
  11   4   0      217.09      202.73      8.83 o 
  12   4   0        7.42       10.48      4.66 o 
  13   4   0       38.57       33.78      5.63 o 
  14   4   0       67.68       82.27      7.38 o 
  15   4   0       13.09       15.96      5.96 o 
  16   4   0       62.32       70.77      8.73 o 
  17   4   0       30.18       44.90      8.63 o 
  18   4   0       85.03      101.78     10.40 o 
  19   4   0       10.77       17.13     12.65 o 
   1   5   0      352.42      328.82      9.36 o 
   2   5   0       74.93       81.94      6.54 o 
   3   5   0      342.96      309.70      8.99 o 
   4   5   0      214.17      209.20      8.42 o 
   5   5   0      274.10      265.83     11.21 o 
   6   5   0      574.94      569.25     10.99 o 
   7   5   0        1.43       -2.91      4.90 o 
   8   5   0       92.73       82.45      6.66 o 
   9   5   0      108.56       96.01      8.92 o 
  10   5   0      236.65      221.15     13.24 o 
  11   5   0       63.37       71.43      7.93 o 
  12   5   0       50.40       40.40      7.46 o 
  13   5   0      165.73      159.20      9.93 o 
  14   5   0       40.39       44.76      7.89 o 
  15   5   0       11.14        9.14      9.64 o 
  16   5   0        0.10       -3.49     11.47 o 
  17   5   0       38.87       64.73     11.43 o 
   0   6   0        7.28       20.93     11.28 o 
   1   6   0       75.67       76.84     12.14 o 
   2   6   0        1.74        8.46      6.90 o 
   3   6   0       52.82       59.66     10.18 o 
   4   6   0       15.86       19.91      7.25 o 
   5   6   0      102.52      107.36      9.26 o 
   6   6   0        0.00       -3.52     10.60 o 
   7   6   0       16.91       23.75      7.56 o 
   8   6   0       39.75       34.58      7.78 o 
   9   6   0        6.22        7.64      7.18 o 
  10   6   0        0.51        2.30      9.93 o 
  11   6   0       37.81       38.04     10.57 o 
  12   6   0       13.74        1.29      7.85 o 
  13   6   0      100.06      111.14     15.68 o 
  14   6   0       40.25       34.32     18.78 o 
   1   7   0       10.16       18.99     13.56 o 
   2   7   0       17.79       21.03      9.26 o 
   3   7   0      104.64      118.78     10.68 o 
   4   7   0        4.13       -1.34      7.47 o 
   5   7   0        0.27       -6.06      7.33 o 
   6   7   0        0.01      -10.12     10.12 o 
   7   7   0       87.18       64.82     14.29 o 
   8   7   0       18.82        6.82      9.34 o 
   9   7   0       18.53        4.48     10.08 o 
 -23   1   1       14.27       19.22      9.32 o 
 -22   1   1        4.16        7.57      8.97 o 
 -21   1   1       20.90       26.88      8.68 o 
 -20   1   1       12.70       12.07      7.83 o 
 -19   1   1        0.06       -6.66      7.05 o 
 -18   1   1        5.14        4.22      7.46 o 
 -17   1   1       25.86       20.70      7.35 o 
 -16   1   1       53.27       40.95      9.74 o 
 -15   1   1      215.99      200.93     10.57 o 
 -14   1   1      686.21      666.30     14.62 o 
 -13   1   1       50.84       46.11      4.42 o 
 -12   1   1      927.29      896.14     10.92 o 
 -11   1   1       91.24       88.14      5.05 o 
 -10   1   1      419.37      392.73      7.90 o 
  -9   1   1      166.14      187.65      4.35 o 
  -8   1   1      144.46      174.90      5.68 o 
  -7   1   1      524.38      472.28      5.42 o 
  -6   1   1     1727.26     1702.15     12.24 o 
  -5   1   1     3136.87     3036.46     17.37 o 
  -4   1   1       43.03       53.25      2.86 o 
  -3   1   1     2064.24     2078.00     12.25 o 
  -2   1   1       14.89       11.43      1.74 o 
  -1   1   1     1032.66     1001.45      6.42 o 
   0   1   1    22009.80    21579.17    106.14 o 
   1   1   1      646.15      745.49      5.13 o 
   2   1   1      625.71      614.62      7.02 o 
   3   1   1     2109.74     2034.82     14.29 o 
   4   1   1     1695.53     1646.04     11.48 o 
   5   1   1      218.61      217.65      4.11 o 
   6   1   1      580.23      561.04      5.86 o 
   7   1   1      599.98      581.76      6.19 o 
   8   1   1      322.86      361.49      5.20 o 
   9   1   1      363.17      400.25      6.87 o 
  10   1   1      474.36      447.13      7.74 o 
  11   1   1      156.05      172.08      7.13 o 
  12   1   1      935.16      915.39     10.97 o 
  13   1   1       81.36       79.98      8.29 o 
  14   1   1      563.20      526.40     13.98 o 
  15   1   1        6.62        8.74      6.51 o 
  16   1   1        6.92        3.96      7.23 o 
  17   1   1      163.17      160.60     10.76 o 
  18   1   1      155.94      165.12     11.33 o 
  19   1   1       26.15       34.06     10.81 o 
  20   1   1       87.79       84.84     10.93 o 
  21   1   1       59.42       39.58      9.66 o 
  22   1   1       14.96       17.15      9.53 o 
 -22   2   1       98.62      117.24     11.55 o 
 -21   2   1       49.45       60.23     10.10 o 
 -20   2   1       26.75       26.11      8.78 o 
 -19   2   1        2.05       -5.16      7.62 o 
 -18   2   1       14.86        0.19      7.28 o 
 -17   2   1      148.40      144.77     10.58 o 
 -16   2   1      184.08      186.93     10.70 o 
 -15   2   1       11.76       18.98      6.90 o 
 -14   2   1       11.24        9.78      5.66 o 
 -13   2   1      654.03      614.11      8.88 o 
 -12   2   1      297.72      285.82      6.97 o 
 -11   2   1        0.28        1.77      3.88 o 
 -10   2   1       92.87      119.29      5.96 o 
  -9   2   1       86.52       91.32      4.44 o 
  -8   2   1      163.38      184.00      4.84 o 
  -7   2   1      111.07      103.60      4.01 o 
  -6   2   1     2627.16     2726.55     17.37 o 
  -5   2   1       13.30       12.48      2.50 o 
  -4   2   1      615.95      605.72      6.43 o 
  -3   2   1      171.39      221.53      4.16 o 
  -2   2   1     2964.60     2838.80     16.57 o 
  -1   2   1       15.50       10.97      1.85 o 
   0   2   1      263.00      294.99      3.94 o 
   1   2   1      125.26      152.50      3.73 o 
   2   2   1      172.75      147.96      3.79 o 
   3   2   1      275.11      294.38      4.82 o 
   4   2   1     1125.53     1155.67      9.52 o 
   5   2   1       11.84        8.22      2.84 o 
   6   2   1        1.24        0.11      2.68 o 
   7   2   1      133.99      114.30      4.26 o 
   8   2   1       14.42        1.59      2.95 o 
   9   2   1      424.39      420.67      7.15 o 
  10   2   1      163.38      162.42      7.45 o 
  11   2   1       91.15      114.02      5.49 o 
  12   2   1       98.73       96.63      5.33 o 
  13   2   1       58.87       57.71      6.21 o 
  14   2   1      548.52      498.50     13.36 o 
  15   2   1        6.48        3.71      6.77 o 
  16   2   1       53.53       45.69      7.92 o 
  17   2   1       48.88       56.45      9.81 o 
  18   2   1       82.99       89.03      9.89 o 
  19   2   1        0.62        1.51      7.43 o 
  20   2   1        4.95        9.81      8.35 o 
  21   2   1       51.61       63.22     10.32 o 
 -21   3   1       28.18       28.27      9.52 o 
 -20   3   1       13.60       14.58      8.50 o 
 -19   3   1       11.03       16.03      8.13 o 
 -18   3   1        1.92        1.93      7.57 o 
 -17   3   1       24.34       21.30      7.48 o 
 -16   3   1        4.54        2.97      6.84 o 
 -15   3   1      211.03      221.42      9.06 o 
 -14   3   1      933.02      853.39     18.01 o 
 -13   3   1       76.19       74.26      5.65 o 
 -12   3   1        5.54       15.88      4.98 o 
 -11   3   1        2.61       -4.44      4.44 o 
 -10   3   1      223.30      232.43      7.09 o 
  -9   3   1       32.95       23.13      4.32 o 
  -8   3   1        6.29        3.66      3.92 o 
  -7   3   1       10.39        8.90      3.26 o 
  -6   3   1       38.88       33.80      3.47 o 
  -5   3   1      160.66      161.13      5.85 o 
  -4   3   1      102.30      117.94      4.95 o 
  -3   3   1     1995.26     2170.86     15.01 o 
  -2   3   1       63.61       78.53      3.66 o 
  -1   3   1       67.88       54.24      3.36 o 
   0   3   1      187.80      164.17      4.65 o 
   1   3   1      176.26      184.34      4.83 o 
   2   3   1       33.48       42.24      3.25 o 
   3   3   1       20.61       19.68      3.04 o 
   4   3   1     1418.18     1430.40     11.96 o 
   5   3   1       16.69       12.33      3.17 o 
   6   3   1      724.27      855.69      9.57 o 
   7   3   1       77.86       93.70      5.74 o 
   8   3   1      123.83      135.46      5.87 o 
   9   3   1      156.50      192.97      6.75 o 
  10   3   1      209.63      219.14      7.29 o 
  11   3   1       50.95       44.20      5.18 o 
  12   3   1      230.75      216.52      7.27 o 
  13   3   1        0.50       -2.95      5.11 o 
  14   3   1        4.30       -5.58      5.58 o 
  15   3   1      220.15      228.58     11.58 o 
  16   3   1       69.76       66.73      8.78 o 
  17   3   1       32.65       40.86     10.53 o 
  18   3   1        5.90       14.44      7.97 o 
  19   3   1       26.20       18.34      8.53 o 
  20   3   1        1.40       -0.25     10.22 o 
 -20   4   1        6.17       -3.07     23.66 o 
 -19   4   1       11.73       18.18      8.43 o 
 -18   4   1       45.82       53.67      8.92 o 
 -17   4   1      309.42      311.99     14.13 o 
 -16   4   1       58.96       72.06      8.51 o 
 -15   4   1      132.18      129.80      8.30 o 
 -14   4   1      119.82      113.22     11.53 o 
 -13   4   1      326.42      286.73     11.63 o 
 -12   4   1       12.08       16.34      4.72 o 
 -11   4   1       60.67       62.56      5.42 o 
 -10   4   1       12.75        8.59      4.47 o 
  -9   4   1      106.88      105.07      5.92 o 
  -8   4   1        6.14        3.25      4.33 o 
  -7   4   1      453.02      419.61      8.24 o 
  -6   4   1        7.10        7.18      3.98 o 
  -5   4   1       29.88       27.57      5.32 o 
  -4   4   1       66.68       62.23      4.50 o 
  -3   4   1      118.36      130.96      5.27 o 
  -2   4   1      103.55       91.03      4.70 o 
  -1   4   1        1.02       -0.50      4.25 o 
   0   4   1      950.44      889.74     10.03 o 
   1   4   1     1261.13     1229.16     11.72 o 
   2   4   1      147.48      175.45      5.86 o 
   3   4   1      101.88      105.88      5.33 o 
   4   4   1      265.65      271.09      6.82 o 
   5   4   1      245.68      251.58      6.99 o 
   6   4   1      118.45      113.13      5.82 o 
   7   4   1       15.41       14.93      4.62 o 
   8   4   1       29.67       31.80      4.90 o 
   9   4   1       66.42       77.79      5.56 o 
  10   4   1      217.95      201.63      7.35 o 
  11   4   1        5.96        9.55      4.45 o 
  12   4   1      379.69      350.63      8.50 o 
  13   4   1      241.09      231.90      9.18 o 
  14   4   1       18.59       21.27      6.07 o 
  15   4   1       11.95       23.08      7.00 o 
  16   4   1       39.72       46.41      8.45 o 
  17   4   1       37.62       46.63      8.53 o 
  18   4   1       13.11       20.29      8.37 o 
  19   4   1        0.46       10.19      8.69 o 
 -17   5   1       26.15       40.19     11.16 o 
 -16   5   1      136.72      147.41     12.87 o 
 -15   5   1        0.32        5.54     11.98 o 
 -14   5   1        5.13       18.78      6.26 o 
 -13   5   1       99.20       95.03      7.70 o 
 -12   5   1      110.71      121.05      7.82 o 
 -11   5   1        3.23        0.80      6.93 o 
 -10   5   1       30.91       34.83      6.23 o 
  -9   5   1        0.91       -3.86      5.13 o 
  -8   5   1      267.83      236.18      8.70 o 
  -7   5   1       43.99       51.49      7.17 o 
  -6   5   1        5.82       13.98      5.52 o 
  -5   5   1       24.57       24.76      5.71 o 
  -4   5   1       70.04       72.08      6.48 o 
  -3   5   1      125.67      128.79      7.69 o 
  -2   5   1      262.00      263.61      8.98 o 
  -1   5   1       35.26       45.89      6.15 o 
   0   5   1        3.09        4.49      5.41 o 
   1   5   1       62.79       59.16      6.37 o 
   2   5   1        0.91       -4.78      5.21 o 
   3   5   1      249.70      232.98      8.75 o 
   4   5   1      134.34      134.28      7.25 o 
   5   5   1        0.07       11.96      5.52 o 
   6   5   1       36.29       36.68      4.84 o 
   7   5   1      147.49      175.86      8.35 o 
   8   5   1      117.53      109.74      6.22 o 
   9   5   1        1.71        0.06      4.58 o 
  10   5   1       18.67       16.57      6.69 o 
  11   5   1        0.20        7.22      4.92 o 
  12   5   1        0.63        3.45      5.28 o 
  13   5   1       10.31        7.19      6.44 o 
  14   5   1        0.30       -3.95      6.42 o 
  15   5   1        1.73        1.68      8.41 o 
  16   5   1       20.07       39.88     10.11 o 
 -14   6   1        1.26        6.41     12.20 o 
 -13   6   1        1.72       -8.81      8.81 o 
 -12   6   1       12.54        8.22      8.10 o 
 -11   6   1       18.07       25.38      8.22 o 
 -10   6   1        0.14       -6.83      6.83 o 
  -9   6   1        0.02       -4.50     14.64 o 
  -8   6   1        3.59        0.58      6.97 o 
  -7   6   1       21.16       31.57      7.65 o 
  -6   6   1        5.50        6.69      6.89 o 
  -5   6   1        3.31        7.17      6.83 o 
  -4   6   1      291.03      259.15     13.91 o 
  -3   6   1      183.12      173.74     10.43 o 
  -2   6   1       42.65       54.85      7.95 o 
  -1   6   1        7.09        9.32      6.74 o 
   0   6   1       25.16       37.07      7.45 o 
   1   6   1        0.43       -3.80      6.77 o 
   2   6   1       73.27       76.73     10.02 o 
   3   6   1      130.89      129.12      9.65 o 
   4   6   1        7.90        1.09      6.77 o 
   5   6   1        0.82       -1.12      6.78 o 
   6   6   1        4.56        2.33     10.37 o 
   7   6   1      149.99      141.99     10.15 o 
   8   6   1      146.59      146.30     22.89 o 
   9   6   1        0.57       -3.55      7.59 o 
  10   6   1       41.31       30.03      8.76 o 
  11   6   1       38.66       40.10      9.04 o 
  12   6   1       17.87       16.47     10.71 o 
  13   6   1        3.26        6.16     15.96 o 
  -9   7   1        1.40        2.97      8.27 o 
  -8   7   1       14.49        5.74     16.69 o 
  -7   7   1       53.25       57.04     13.06 o 
  -6   7   1        5.32        9.95      8.05 o 
  -5   7   1       23.14       14.00     12.24 o 
  -4   7   1        9.30        0.41      7.57 o 
  -3   7   1       25.60       31.17      8.28 o 
  -2   7   1        3.08        9.42      7.42 o 
  -1   7   1        9.77       24.81      8.66 o 
   0   7   1       52.00       67.25      8.99 o 
   1   7   1       39.97       31.29      8.31 o 
   2   7   1        2.72        5.50      9.55 o 
   3   7   1       31.38       22.19      8.28 o 
   4   7   1       11.85        9.60      8.18 o 
   5   7   1       10.60       16.90      8.36 o 
   6   7   1        8.23        2.76     13.66 o 
   7   7   1        0.54       -6.81      7.83 o 
   8   7   1        0.86       -7.81      7.81 o 
 -23   0   2       54.31       57.22     14.96 o 
 -22   0   2        5.76      -11.46     11.46 o 
 -21   0   2       10.14       16.95     21.80 o 
 -20   0   2      188.88      167.35     15.96 o 
 -19   0   2       13.03       21.66     11.33 o 
 -18   0   2       12.33       11.25     11.10 o 
 -17   0   2      195.03      206.93     16.04 o 
 -16   0   2       99.18       71.36     16.76 o 
 -15   0   2       37.49       43.37     11.33 o 
 -14   0   2      388.76      367.02     17.18 o 
 -13   0   2       31.77       25.20     18.07 o 
 -12   0   2        0.01        6.75     19.82 o 
 -11   0   2      209.87      258.70     12.19 o 
 -10   0   2     4911.45     4972.04     55.09 o 
  -9   0   2       47.59       42.15      2.42 o 
  -8   0   2      162.46      181.87      6.46 o 
  -7   0   2     2446.30     2481.29     17.27 o 
  -6   0   2    11553.47    11501.52    127.57 o 
  -5   0   2     1894.69     1849.08     18.72 o 
  -4   0   2      526.44      537.13      8.06 o 
  -3   0   2    13184.65    12896.79    109.32 o 
  -2   0   2      376.15      382.94      3.54 o 
  -1   0   2        0.05       -0.88      0.88 o 
   0   0   2    10027.42    10048.36     51.32 o 
   1   0   2      566.27      571.85      6.23 o 
   2   0   2     3043.80     2963.04     19.24 o 
   3   0   2     6133.79     6068.04     37.17 o 
   4   0   2     2305.28     2285.60     16.11 o 
   5   0   2     4701.72     4584.16     48.70 o 
   6   0   2      151.89      184.32      6.17 o 
   7   0   2        3.61        0.17      2.62 o 
   8   0   2      429.31      441.89      5.33 o 
   9   0   2     1387.23     1327.08     22.85 o 
  10   0   2      254.75      229.40     12.89 o 
  11   0   2        7.61        8.62      8.86 o 
  12   0   2        0.57       11.05      9.32 o 
  13   0   2     1168.68     1068.52     24.73 o 
  14   0   2      853.17      766.42     22.68 o 
  15   0   2      646.61      630.02     27.60 o 
  16   0   2      839.98      778.28     23.63 o 
  17   0   2       58.83       73.92     13.78 o 
  18   0   2        4.49        0.71     11.17 o 
  19   0   2      288.24      282.78     20.05 o 
  20   0   2        1.01       -3.02     34.72 o 
  21   0   2        1.59       -0.04     12.62 o 
  22   0   2        4.22        4.14     15.99 o 
 -23   1   2        4.04       -8.66      8.66 o 
 -22   1   2      148.38      162.97     12.59 o 
 -21   1   2      136.48      154.59     11.93 o 
 -20   1   2       22.46       26.80      8.46 o 
 -19   1   2       23.70       28.93      8.19 o 
 -18   1   2       50.03       49.66      8.21 o 
 -17   1   2       40.85       34.79      7.37 o 
 -16   1   2       88.76       82.97      8.77 o 
 -15   1   2      385.27      371.86     12.48 o 
 -14   1   2      103.03      120.17      6.57 o 
 -13   1   2      202.12      211.83      6.81 o 
 -12   1   2       99.47      137.08      5.85 o 
 -11   1   2      487.41      522.20      8.44 o 
 -10   1   2        8.41       10.19      2.48 o 
  -9   1   2       76.29       75.61      3.26 o 
  -8   1   2      235.45      265.96      4.67 o 
  -7   1   2      765.54      860.01      7.63 o 
  -6   1   2      188.28      191.57      4.09 o 
  -5   1   2     2924.01     3096.20     17.82 o 
  -4   1   2     1273.70     1239.33      8.70 o 
  -3   1   2     6311.96     6193.27     29.10 o 
  -2   1   2     7624.61     7642.17     35.53 o 
  -1   1   2        3.35        1.98      1.76 o 
   0   1   2    18172.14    17528.24     82.12 o 
   1   1   2     1150.91     1219.92      7.68 o 
   2   1   2     7616.73     7594.92     38.32 o 
   3   1   2     1680.15     1773.05     11.43 o 
   4   1   2       46.40       39.83      3.02 o 
   5   1   2       47.87       40.40      2.69 o 
   6   1   2     1044.18     1202.10      9.48 o 
   7   1   2      408.62      446.19      5.86 o 
   8   1   2       12.50        7.64      2.56 o 
   9   1   2        6.42       11.94      2.63 o 
  10   1   2      389.97      368.28      8.51 o 
  11   1   2     1132.85     1142.67     12.73 o 
  12   1   2      170.78      159.89      6.27 o 
  13   1   2      156.06      171.76     10.19 o 
  14   1   2      286.39      263.05     11.47 o 
  15   1   2       96.60      102.65      9.26 o 
  16   1   2      125.52      126.82     10.05 o 
  17   1   2      329.10      289.46     12.39 o 
  18   1   2        5.55        7.94      8.11 o 
  19   1   2        4.99       -3.74      9.96 o 
  20   1   2        7.89        2.80      7.99 o 
  21   1   2        6.62       -3.10      8.55 o 
  22   1   2        6.63        5.73      9.46 o 
 -22   2   2        5.02        7.25      8.77 o 
 -21   2   2        0.00       -0.44      8.51 o 
 -20   2   2       67.26       62.51      9.52 o 
 -19   2   2       89.98       91.80      9.93 o 
 -18   2   2      170.58      177.16     11.19 o 
 -17   2   2       11.30        1.46      7.02 o 
 -16   2   2       30.19       32.45      7.30 o 
 -15   2   2      678.88      598.67     11.12 o 
 -14   2   2      457.95      403.39      9.99 o 
 -13   2   2        4.63        3.21      4.31 o 
 -12   2   2      380.50      366.83      8.42 o 
 -11   2   2      316.70      343.59      8.51 o 
 -10   2   2        3.75        1.06      3.12 o 
  -9   2   2       12.63        7.85      3.04 o 
  -8   2   2      200.18      198.27      4.99 o 
  -7   2   2      276.09      288.85      5.31 o 
  -6   2   2     1357.02     1366.33     10.66 o 
  -5   2   2      147.26      189.87      4.23 o 
  -4   2   2      688.37      617.10      6.35 o 
  -3   2   2      386.45      392.28      4.33 o 
  -2   2   2        1.26        4.00      3.45 o 
  -1   2   2       95.33      114.70      4.02 o 
   0   2   2      687.43      660.87      5.42 o 
   1   2   2      780.87      840.08      6.47 o 
   2   2   2     1439.72     1484.86     10.77 o 
   3   2   2      900.02      982.48      8.57 o 
   4   2   2      635.23      689.23      7.30 o 
   5   2   2      302.57      296.93      5.46 o 
   6   2   2      883.28      898.99      8.96 o 
   7   2   2      818.30      828.61      8.93 o 
   8   2   2      277.79      278.11      6.03 o 
   9   2   2       29.07       31.48      4.00 o 
  10   2   2        5.53        4.28      4.29 o 
  11   2   2      100.48       95.59      5.82 o 
  12   2   2      137.73      140.12      6.01 o 
  13   2   2       27.64       24.04      5.55 o 
  14   2   2      545.71      509.66     16.73 o 
  15   2   2       83.90       94.28      9.18 o 
  16   2   2      224.66      217.50     11.95 o 
  17   2   2       19.04       34.07      8.38 o 
  18   2   2       12.95       12.77      7.96 o 
  19   2   2        2.95       -4.04     10.62 o 
  20   2   2       48.93       48.34      9.90 o 
  21   2   2       10.04       13.68      9.89 o 
 -21   3   2       41.02       41.68      9.31 o 
 -20   3   2       55.14       70.69      9.84 o 
 -19   3   2       28.52       29.40      8.36 o 
 -18   3   2      162.45      177.64     11.50 o 
 -17   3   2       54.09       74.78      9.02 o 
 -16   3   2       12.13       10.64      6.90 o 
 -15   3   2       43.51       43.20      6.49 o 
 -14   3   2      282.72      277.51     14.03 o 
 -13   3   2      227.31      215.80      7.16 o 
 -12   3   2      136.41      153.46      6.69 o 
 -11   3   2        1.29       -3.48      4.50 o 
 -10   3   2       81.59       93.55      5.10 o 
  -9   3   2      305.40      301.05      6.80 o 
  -8   3   2        6.84       17.43      3.97 o 
  -7   3   2      159.47      151.60      5.10 o 
  -6   3   2       40.49       26.80      4.38 o 
  -5   3   2      404.66      444.28      6.46 o 
  -4   3   2       15.88       14.63      2.63 o 
  -3   3   2      381.56      444.23      5.03 o 
  -2   3   2       56.57       65.45      5.38 o 
  -1   3   2       40.95       54.35      4.12 o 
   0   3   2      462.61      514.62      5.43 o 
   1   3   2       14.02       23.62      3.69 o 
   2   3   2     1386.65     1496.69     11.90 o 
   3   3   2      120.95      110.22      4.47 o 
   4   3   2      114.07      144.72      5.01 o 
   5   3   2       72.98       68.95      4.10 o 
   6   3   2       84.38      100.82      5.01 o 
   7   3   2      282.58      304.08      6.88 o 
   8   3   2       87.87       91.48      5.15 o 
   9   3   2      471.95      477.02      9.21 o 
  10   3   2      229.71      209.04      7.27 o 
  11   3   2      209.90      198.89      7.14 o 
  12   3   2       42.71       39.44      5.20 o 
  13   3   2      222.11      215.28      8.53 o 
  14   3   2       59.02       63.44      6.77 o 
  15   3   2      150.06      162.92     10.62 o 
  16   3   2      115.29      136.83     10.24 o 
  17   3   2       39.94       49.28      8.66 o 
  18   3   2       27.42       36.74      8.58 o 
  19   3   2        0.04        9.51      8.31 o 
  20   3   2      150.37      182.14     14.16 o 
 -20   4   2        2.91        0.33      8.54 o 
 -19   4   2        4.30       28.06      8.53 o 
 -18   4   2       10.12       14.14      7.58 o 
 -17   4   2        7.49        5.11      7.13 o 
 -16   4   2        1.31       11.97      6.83 o 
 -15   4   2       30.41       29.47      6.53 o 
 -14   4   2       72.79       71.77      6.38 o 
 -13   4   2        8.10        6.62      5.01 o 
 -12   4   2       78.60       68.01      5.46 o 
 -11   4   2       89.33       87.63      5.75 o 
 -10   4   2      134.21      134.45      6.24 o 
  -9   4   2      135.05      145.35      6.24 o 
  -8   4   2        1.51        0.21      3.82 o 
  -7   4   2      181.95      195.48      6.37 o 
  -6   4   2       86.79       78.73      4.77 o 
  -5   4   2       98.53       99.91      4.75 o 
  -4   4   2       33.13       42.37      3.71 o 
  -3   4   2       77.29       93.42      5.91 o 
  -2   4   2      534.55      530.10      9.68 o 
  -1   4   2        0.18        1.28      4.25 o 
   0   4   2       89.24       91.12      5.87 o 
   1   4   2      305.89      290.39      8.90 o 
   2   4   2        1.35       -2.52      3.66 o 
   3   4   2       52.87       57.48      4.30 o 
   4   4   2       44.19       54.28      4.52 o 
   5   4   2       74.96       76.25      5.02 o 
   6   4   2        0.90        4.09      4.13 o 
   7   4   2        0.00        3.18      4.09 o 
   8   4   2      118.58      109.94      6.15 o 
   9   4   2        6.03       12.56      4.46 o 
  10   4   2      105.27       97.51      6.26 o 
  11   4   2       96.59      112.46      6.42 o 
  12   4   2       39.07       41.17      5.78 o 
  13   4   2       14.01       21.43      5.85 o 
  14   4   2       11.07       15.95      6.07 o 
  15   4   2       71.83       79.55      8.77 o 
  16   4   2       52.08       60.94     10.37 o 
  17   4   2       13.66       19.16      8.85 o 
  18   4   2        2.29       18.58      8.77 o 
 -18   5   2       13.72       21.58     12.83 o 
 -17   5   2       65.33       81.97     12.15 o 
 -16   5   2        5.92       38.15     13.88 o 
 -15   5   2       34.14       39.29      8.18 o 
 -14   5   2       79.51       71.10      8.54 o 
 -13   5   2       86.24       75.49      8.32 o 
 -12   5   2       97.23      125.46      8.11 o 
 -11   5   2       98.68       99.78      7.39 o 
 -10   5   2       11.26       12.38      5.53 o 
  -9   5   2      152.68      158.39      8.15 o 
  -8   5   2        0.28       -4.29      5.13 o 
  -7   5   2        5.00       14.09      5.69 o 
  -6   5   2      112.36      111.85      7.49 o 
  -5   5   2       45.69       56.88      6.46 o 
  -4   5   2       90.75       89.98      7.00 o 
  -3   5   2      455.66      432.11     11.64 o 
  -2   5   2      395.70      364.44      9.96 o 
  -1   5   2      167.09      165.07      7.66 o 
   0   5   2     1145.40     1076.61     14.30 o 
   1   5   2       61.92       65.29      6.24 o 
   2   5   2       23.44       25.33      5.25 o 
   3   5   2       46.42       50.63      6.67 o 
   4   5   2      266.13      270.81      9.03 o 
   5   5   2       10.40       17.75      5.57 o 
   6   5   2       42.05       50.35      6.12 o 
   7   5   2       41.54       34.53      5.94 o 
   8   5   2       81.09       79.59      7.48 o 
   9   5   2      265.44      260.95      8.43 o 
  10   5   2      357.57      315.71      8.97 o 
  11   5   2       42.89       37.61      8.67 o 
  12   5   2       16.58       25.62      5.47 o 
  13   5   2       44.75       61.95      8.04 o 
  14   5   2        3.06        4.71      8.97 o 
  15   5   2        0.00       28.15      7.80 o 
  16   5   2        3.46       11.23      9.27 o 
 -14   6   2       19.07       25.85     10.14 o 
 -13   6   2       48.32       43.04      8.84 o 
 -12   6   2       29.09       23.45      8.11 o 
 -11   6   2       12.91       22.51      7.92 o 
 -10   6   2        0.00        1.79      7.19 o 
  -9   6   2        0.48        7.42      6.93 o 
  -8   6   2       29.52       33.23      8.60 o 
  -7   6   2       68.18       58.89      8.23 o 
  -6   6   2       82.66       87.58     11.37 o 
  -5   6   2       50.58       52.63      9.61 o 
  -4   6   2        0.47        0.80      6.64 o 
  -3   6   2       22.75       26.45     11.29 o 
  -2   6   2      150.90      163.89     10.30 o 
  -1   6   2       21.17       21.79      7.25 o 
   0   6   2       66.96       74.44     10.14 o 
   1   6   2      375.76      393.22     13.07 o 
   2   6   2       53.47       52.50     11.01 o 
   3   6   2        7.21        0.91      6.57 o 
   4   6   2       45.62       57.66      8.33 o 
   5   6   2      164.95      167.00     12.77 o 
   6   6   2      148.78      156.34     10.41 o 
   7   6   2        0.24       -1.49      9.93 o 
   8   6   2       73.28       64.92     16.73 o 
   9   6   2        1.07       -0.67      7.27 o 
  10   6   2        0.52       -1.86      7.65 o 
  11   6   2       13.66        8.21      7.78 o 
  12   6   2       37.99       45.45     11.18 o 
  13   6   2        1.66       11.00      9.72 o 
  -9   7   2        4.72        0.17      7.95 o 
  -8   7   2       26.46       35.63      9.45 o 
  -7   7   2       17.19       -1.87     11.95 o 
  -6   7   2        2.98        3.13      7.67 o 
  -5   7   2       12.12       16.57      7.82 o 
  -4   7   2        0.69        0.68      8.10 o 
  -3   7   2       67.58       67.20      9.16 o 
  -2   7   2        0.41        7.20      7.61 o 
  -1   7   2       20.31       31.36      8.29 o 
   0   7   2       16.70       22.35      7.92 o 
   1   7   2        7.97       11.87      7.57 o 
   2   7   2        5.69        4.26     11.38 o 
   3   7   2       57.48       60.44      9.09 o 
   4   7   2        0.23       -2.07      7.59 o 
   5   7   2        0.01       -5.08      7.22 o 
   6   7   2       73.52       70.55     16.22 o 
   7   7   2        1.56        2.08      8.13 o 
   8   7   2        0.21       -9.79      9.79 o 
 -23   1   3        0.17       -8.73      8.73 o 
 -22   1   3        0.33        4.31      7.91 o 
 -21   1   3       23.76       31.42      8.65 o 
 -20   1   3        5.97        4.35      8.32 o 
 -19   1   3      499.95      462.33     14.35 o 
 -18   1   3       29.38       34.34      7.98 o 
 -17   1   3      503.07      484.08     15.78 o 
 -16   1   3      221.49      223.62     10.41 o 
 -15   1   3      112.47      108.91      8.99 o 
 -14   1   3       29.05       40.75      7.43 o 
 -13   1   3      341.90      343.48      5.51 o 
 -12   1   3      224.94      255.91      6.22 o 
 -11   1   3       70.08       60.95      3.49 o 
 -10   1   3       75.57       89.13      3.79 o 
  -9   1   3      336.76      343.80      5.54 o 
  -8   1   3     1667.36     1864.45     13.16 o 
  -7   1   3      121.48      127.89      3.81 o 
  -6   1   3      233.22      258.95      4.54 o 
  -5   1   3     1466.18     1440.46     10.13 o 
  -4   1   3     3333.26     3549.95     19.78 o 
  -3   1   3     3620.05     3689.17     19.87 o 
  -2   1   3     1721.20     1850.16      9.61 o 
  -1   1   3      569.57      627.61      5.52 o 
   0   1   3      854.13      800.51      6.43 o 
   1   1   3     2841.30     2773.75     17.00 o 
   2   1   3    13301.36    13168.01     65.74 o 
   3   1   3     1363.03     1317.09      9.74 o 
   4   1   3      144.17      192.89      5.89 o 
   5   1   3        7.55       15.32      2.56 o 
   6   1   3       34.58       76.04      4.21 o 
   7   1   3      533.87      496.01      6.38 o 
   8   1   3        3.16       10.37      2.78 o 
   9   1   3        0.00       -2.42      2.74 o 
  10   1   3      562.41      459.20      7.28 o 
  11   1   3       64.41       58.80      3.21 o 
  12   1   3        1.07        1.42      6.73 o 
  13   1   3      449.64      421.50     13.08 o 
  14   1   3      826.60      737.19     21.88 o 
  15   1   3      209.43      224.42     11.70 o 
  16   1   3       71.53       61.42      8.67 o 
  17   1   3       70.48       76.25      9.37 o 
  18   1   3        1.02        7.25      8.00 o 
  19   1   3       20.95       19.95      8.80 o 
  20   1   3        2.64       -4.09      8.12 o 
  21   1   3        2.42        6.79     10.94 o 
 -23   2   3      107.43       92.13     11.47 o 
 -22   2   3       57.20       56.81     10.26 o 
 -21   2   3       17.48       11.00      8.44 o 
 -20   2   3        3.37       -1.98      7.31 o 
 -19   2   3        8.50       20.87      7.92 o 
 -18   2   3       24.32       19.17      7.66 o 
 -17   2   3       28.83       16.63      7.26 o 
 -16   2   3      267.95      244.05     11.26 o 
 -15   2   3      723.95      648.36     11.52 o 
 -14   2   3     1216.07     1104.13     11.92 o 
 -13   2   3      201.77      207.90      6.26 o 
 -12   2   3      555.75      505.25      7.86 o 
 -11   2   3       33.44       32.13      3.82 o 
 -10   2   3      519.30      486.18      7.36 o 
  -9   2   3        3.53       -2.10      2.90 o 
  -8   2   3      608.86      647.70      7.76 o 
  -7   2   3      162.04      183.46      4.62 o 
  -6   2   3      237.77      246.36      4.79 o 
  -5   2   3      726.97      861.66      7.82 o 
  -4   2   3      598.58      576.83      6.20 o 
  -3   2   3     4941.03     5111.05     27.81 o 
  -2   2   3      348.01      356.40      5.83 o 
  -1   2   3      963.83      971.95      9.73 o 
   0   2   3      195.64      239.88      3.33 o 
   1   2   3        9.83       11.01      2.21 o 
   2   2   3     1164.80     1233.07     10.85 o 
   3   2   3      286.26      293.05      5.24 o 
   4   2   3      616.17      663.76      9.26 o 
   5   2   3      148.85      144.37      5.01 o 
   6   2   3       78.97      107.13      4.39 o 
   7   2   3      679.80      716.79      8.59 o 
   8   2   3       90.02      100.41      4.73 o 
   9   2   3       15.77       21.26      3.90 o 
  10   2   3      329.30      320.86      7.29 o 
  11   2   3      378.98      353.62      7.55 o 
  12   2   3      424.04      380.69      7.51 o 
  13   2   3       75.75       79.13      6.40 o 
  14   2   3       37.29       33.19      7.57 o 
  15   2   3      291.12      280.05     12.46 o 
  16   2   3       11.26       12.82      7.37 o 
  17   2   3       48.28       34.73      8.59 o 
  18   2   3       30.87       27.89      9.03 o 
  19   2   3        0.15        3.01      7.96 o 
  20   2   3        0.01        4.59      8.86 o 
 -22   3   3        0.00       -1.15      8.60 o 
 -21   3   3       20.38       37.03      9.47 o 
 -20   3   3       82.76       84.83     10.16 o 
 -19   3   3        2.48        7.25      7.38 o 
 -18   3   3      187.60      184.06     11.32 o 
 -17   3   3       70.34       64.19      8.52 o 
 -16   3   3      102.71      101.58     12.93 o 
 -15   3   3        0.07        0.12      8.66 o 
 -14   3   3      325.11      317.96      8.01 o 
 -13   3   3      101.75       95.76      6.03 o 
 -12   3   3        5.16        0.15      6.80 o 
 -11   3   3        2.00       -4.04      4.04 o 
 -10   3   3       26.14       22.94      3.99 o 
  -9   3   3      373.60      367.77      8.38 o 
  -8   3   3       12.88       14.72      3.72 o 
  -7   3   3      380.52      422.79      6.76 o 
  -6   3   3     1546.70     1501.31     12.29 o 
  -5   3   3        3.26       11.67      2.65 o 
  -4   3   3       77.77       87.02      3.49 o 
  -3   3   3      280.29      272.20      6.71 o 
  -2   3   3      103.59       86.24      4.71 o 
  -1   3   3      558.77      628.93      8.78 o 
   0   3   3       53.08       45.16      4.11 o 
   1   3   3       94.09      107.19      4.91 o 
   2   3   3        1.19        1.23      2.51 o 
   3   3   3      147.48      162.91      4.99 o 
   4   3   3       90.59      122.23      4.83 o 
   5   3   3        0.79        2.28      3.25 o 
   6   3   3        4.84        5.21      3.63 o 
   7   3   3       31.36       29.03      4.26 o 
   8   3   3        7.72        6.84      4.05 o 
   9   3   3      129.83      123.41      5.94 o 
  10   3   3        9.38        2.56      4.29 o 
  11   3   3        6.31       16.00      4.36 o 
  12   3   3      129.51      146.00      6.65 o 
  13   3   3      314.60      290.73     10.92 o 
  14   3   3      130.67      129.66      9.48 o 
  15   3   3       95.07       89.17      9.21 o 
  16   3   3        1.62        4.86      7.34 o 
  17   3   3       37.52       40.02      8.66 o 
  18   3   3       15.11       19.20      8.46 o 
  19   3   3       42.55       42.33     10.32 o 
 -20   4   3      101.16       96.32     10.28 o 
 -19   4   3       36.96       43.39      9.11 o 
 -18   4   3       34.03       25.32      7.92 o 
 -17   4   3      179.58      194.42     11.26 o 
 -16   4   3       64.25       55.19      7.43 o 
 -15   4   3        8.27        7.67      5.88 o 
 -14   4   3       63.61       72.64      6.09 o 
 -13   4   3       31.05       44.05      5.43 o 
 -12   4   3        0.05       -4.64      4.64 o 
 -11   4   3       25.22       17.77      4.30 o 
 -10   4   3       53.57       51.32      4.81 o 
  -9   4   3        8.35        8.61      3.95 o 
  -8   4   3       42.42       37.33      4.33 o 
  -7   4   3      125.21      107.24      4.94 o 
  -6   4   3      465.60      435.56      9.70 o 
  -5   4   3        0.02       -3.60      4.39 o 
  -4   4   3      134.76      141.42      6.82 o 
  -3   4   3      117.18      139.36      6.62 o 
  -2   4   3        5.09       -4.22      4.22 o 
  -1   4   3      265.23      273.58     11.13 o 
   0   4   3      932.61      924.98     13.81 o 
   1   4   3      713.90      740.07     11.43 o 
   2   4   3        6.64        9.93      3.99 o 
   3   4   3        0.21        1.63      3.48 o 
   4   4   3       78.89       67.36      4.71 o 
   5   4   3      201.06      210.79      7.94 o 
   6   4   3       66.30       54.65      4.94 o 
   7   4   3       27.01       23.74      4.54 o 
   8   4   3        3.49       -1.37      5.06 o 
   9   4   3      206.75      222.01      7.28 o 
  10   4   3      467.92      410.59     10.03 o 
  11   4   3       22.96       21.96      5.25 o 
  12   4   3       39.71       41.84      5.58 o 
  13   4   3        6.88        6.68      5.54 o 
  14   4   3        0.62        6.91      6.75 o 
  15   4   3       43.82       53.91      8.39 o 
  16   4   3       59.97       65.44      9.04 o 
  17   4   3       39.20       38.22      8.85 o 
  18   4   3       11.48       29.07      8.84 o 
 -18   5   3        2.13       15.83     10.30 o 
 -17   5   3        0.02        7.04      9.44 o 
 -16   5   3      274.41      286.13     22.80 o 
 -15   5   3        2.08        2.40     11.26 o 
 -14   5   3        7.80       12.25      9.61 o 
 -13   5   3       40.11       26.17      6.39 o 
 -12   5   3        0.25        6.34      5.79 o 
 -11   5   3        0.48        0.42      5.51 o 
 -10   5   3        0.60       -2.39      5.30 o 
  -9   5   3        1.67       -3.09      5.20 o 
  -8   5   3        0.88        5.04      5.08 o 
  -7   5   3      142.38      145.82      8.27 o 
  -6   5   3      242.21      221.68      8.63 o 
  -5   5   3       23.50       18.92      5.45 o 
  -4   5   3      123.27      134.64      7.39 o 
  -3   5   3       55.79       53.14      6.06 o 
  -2   5   3      691.56      638.76     11.62 o 
  -1   5   3        7.21        7.41      5.20 o 
   0   5   3      576.15      531.34     10.91 o 
   1   5   3      184.12      191.54      8.23 o 
   2   5   3       26.70       27.13      5.32 o 
   3   5   3        3.59        7.41      5.05 o 
   4   5   3       42.86       41.84      6.24 o 
   5   5   3       84.16       84.43      6.44 o 
   6   5   3       77.42       78.43      6.57 o 
   7   5   3       70.70       70.64      6.79 o 
   8   5   3      100.99      113.16      7.70 o 
   9   5   3       10.17       22.26      6.03 o 
  10   5   3       21.87       21.63      7.17 o 
  11   5   3       15.97       11.98      7.21 o 
  12   5   3      107.03      120.78      9.15 o 
  13   5   3       13.20       22.57      7.10 o 
  14   5   3       60.18       75.86     18.00 o 
  15   5   3       15.33       35.54     10.14 o 
 -15   6   3       57.24        7.89     18.62 o 
 -14   6   3       42.17       53.91     13.22 o 
 -13   6   3        1.72        2.97     10.12 o 
 -12   6   3        0.07       -1.19      7.30 o 
 -11   6   3       24.11       23.54      8.82 o 
 -10   6   3       33.26       20.52      7.72 o 
  -9   6   3        0.77        3.93      6.76 o 
  -8   6   3       19.57       24.54      7.58 o 
  -7   6   3       33.27       34.53      7.95 o 
  -6   6   3      264.88      262.52     12.11 o 
  -5   6   3       49.87       48.24      8.09 o 
  -4   6   3       76.09       93.20      8.98 o 
  -3   6   3       13.57       14.56      7.09 o 
  -2   6   3       82.59       88.24      8.87 o 
  -1   6   3       25.86       18.82      7.02 o 
   0   6   3        3.95        5.48      6.54 o 
   1   6   3       30.29       30.21      7.26 o 
   2   6   3        4.99        9.20      7.40 o 
   3   6   3       28.50       33.99      7.33 o 
   4   6   3        0.41        3.28      6.79 o 
   5   6   3       57.40       57.49      8.27 o 
   6   6   3       59.99       57.59      8.24 o 
   7   6   3        4.49        8.61      7.43 o 
   8   6   3        1.77        9.99      9.52 o 
   9   6   3       57.81       64.17     10.53 o 
  10   6   3       49.72       37.28      9.28 o 
  11   6   3       18.42       28.03     11.60 o 
  12   6   3       29.34       45.46     16.34 o 
  -9   7   3        7.80        2.99     11.56 o 
  -8   7   3        0.01        5.48      8.09 o 
  -7   7   3        4.23       -2.08      7.73 o 
  -6   7   3        4.29        5.23      7.89 o 
  -5   7   3        4.27        6.13      8.89 o 
  -4   7   3        0.23        4.29      8.57 o 
  -3   7   3        0.64        5.07      8.57 o 
  -2   7   3       25.81       23.34      7.94 o 
  -1   7   3       36.25       35.87      8.61 o 
   0   7   3        4.20       17.04      7.74 o 
   1   7   3       80.24       99.71     14.92 o 
   2   7   3        5.40       14.98      9.93 o 
   3   7   3        1.18       14.99      7.76 o 
   4   7   3       50.94       49.75      8.89 o 
   5   7   3       25.94       28.06      8.50 o 
   6   7   3       32.67       36.98      8.90 o 
   7   7   3        0.19       -7.77      7.77 o 
 -24   0   4       45.64       55.28     15.22 o 
 -23   0   4       73.43      103.13     15.72 o 
 -22   0   4       64.44       62.01     14.13 o 
 -21   0   4       62.41       43.06     12.27 o 
 -20   0   4      239.76      221.98     17.74 o 
 -19   0   4      208.35      203.67     16.93 o 
 -18   0   4       83.89       92.33     14.35 o 
 -17   0   4      512.73      490.98     28.04 o 
 -16   0   4      429.75      394.71     17.42 o 
 -15   0   4       60.05       87.56     12.00 o 
 -14   0   4       64.06       69.94      7.26 o 
 -13   0   4        8.23        8.18      7.56 o 
 -12   0   4     1659.62     1631.57     29.11 o 
 -11   0   4       87.87       86.05      6.13 o 
 -10   0   4     1969.02     2400.74     38.74 o 
  -9   0   4     3278.41     3386.64     29.14 o 
  -8   0   4     5652.79     6420.49     48.83 o 
  -7   0   4     2116.53     2050.22     19.28 o 
  -6   0   4      229.90      214.40      6.16 o 
  -5   0   4     5161.48     5123.06     38.77 o 
  -4   0   4      408.39      431.22      7.54 o 
  -3   0   4     4747.40     4704.22     41.76 o 
  -2   0   4     3661.87     3620.57     24.11 o 
  -1   0   4     4422.49     4614.05     31.93 o 
   0   0   4     7208.77     6997.70     43.63 o 
   1   0   4      599.41      623.20      8.69 o 
   2   0   4    19296.03    18971.48    196.08 o 
   3   0   4     3337.00     3711.65     29.90 o 
   4   0   4     5721.14     5838.58     46.71 o 
   5   0   4      755.73      654.45     12.11 o 
   6   0   4     7675.64     8066.71     60.39 o 
   7   0   4     1137.94     1214.34     14.36 o 
   8   0   4     1430.52     1338.95     16.29 o 
   9   0   4     2155.73     1971.09     20.24 o 
  10   0   4      149.77      136.29     10.73 o 
  11   0   4       10.49        6.37      9.24 o 
  12   0   4        6.29        4.73      9.64 o 
  13   0   4      390.38      352.54     17.22 o 
  14   0   4      208.85      193.06     27.82 o 
  15   0   4       54.48       49.84     12.01 o 
  16   0   4       22.22       26.25     11.61 o 
  17   0   4       68.81       72.32     13.25 o 
  18   0   4      267.04      259.35     19.77 o 
  19   0   4      283.86      242.50     19.94 o 
  20   0   4        7.45       -4.17     11.50 o 
  21   0   4        4.07        2.13     13.35 o 
 -24   1   4       11.56       15.69     18.25 o 
 -23   1   4       34.86       22.75      9.81 o 
 -22   1   4       83.76       95.88     10.80 o 
 -21   1   4       32.56       43.76      8.97 o 
 -20   1   4       97.28      102.97     10.21 o 
 -19   1   4        0.44       11.57      7.67 o 
 -18   1   4      176.27      169.62     24.76 o 
 -17   1   4      148.92      135.27     10.53 o 
 -16   1   4        6.88        6.35      6.75 o 
 -15   1   4      197.61      189.21      8.98 o 
 -14   1   4      151.58      146.30      4.91 o 
 -13   1   4        7.05       10.54      3.06 o 
 -12   1   4       50.50       50.54      3.96 o 
 -11   1   4      189.91      182.90      5.07 o 
 -10   1   4      799.68      740.35      8.10 o 
  -9   1   4       42.76       70.90      3.59 o 
  -8   1   4     3597.58     3780.37     22.48 o 
  -7   1   4      885.98      926.08      8.28 o 
  -6   1   4       36.78       45.04      2.87 o 
  -5   1   4      213.04      252.78      4.59 o 
  -4   1   4     1276.35     1324.37      9.53 o 
  -3   1   4     5749.78     5984.50     28.83 o 
  -2   1   4     2337.41     2455.25     14.21 o 
  -1   1   4      238.15      231.04      6.34 o 
   0   1   4      510.60      477.05      4.78 o 
   1   1   4     5112.40     5167.43     27.69 o 
   2   1   4     2102.78     2299.27     15.51 o 
   3   1   4       39.08       53.72      3.31 o 
   4   1   4      418.64      368.14      5.63 o 
   5   1   4     3392.38     3352.19     20.46 o 
   6   1   4      548.41      584.88      7.08 o 
   7   1   4       89.36       94.84      6.05 o 
   8   1   4        3.02        0.64      2.95 o 
   9   1   4       82.38       93.61      5.53 o 
  10   1   4       15.62       15.59      3.37 o 
  11   1   4       21.12       16.80      3.90 o 
  12   1   4       47.32       52.13      5.02 o 
  13   1   4      119.55       81.88      8.52 o 
  14   1   4       15.85        8.51      7.17 o 
  15   1   4        7.39       -4.94      6.82 o 
  16   1   4      244.47      198.40     11.87 o 
  17   1   4      166.27      169.51     11.54 o 
  18   1   4       63.36       67.52      9.64 o 
  19   1   4        0.43        5.82     12.43 o 
  20   1   4       98.63       91.06     11.19 o 
  21   1   4       28.42       25.24     20.26 o 
 -23   2   4        0.62       -3.92      8.74 o 
 -22   2   4       15.34       21.36     15.75 o 
 -21   2   4       64.45       69.38      9.99 o 
 -20   2   4       34.72       35.86      8.64 o 
 -19   2   4      394.19      356.40     13.20 o 
 -18   2   4       35.29       29.49      9.14 o 
 -17   2   4        0.96       -6.21      6.27 o 
 -16   2   4       64.31       53.83      7.74 o 
 -15   2   4       36.17       47.99      6.18 o 
 -14   2   4      218.58      198.20      6.44 o 
 -13   2   4      855.75      826.09     13.79 o 
 -12   2   4       38.32       46.54      4.26 o 
 -11   2   4        1.78        0.17      3.46 o 
 -10   2   4        1.90       -0.46      3.14 o 
  -9   2   4       66.37       80.16      4.12 o 
  -8   2   4      185.66      194.66      5.42 o 
  -7   2   4      473.91      491.88      7.59 o 
  -6   2   4       24.22       11.81      2.57 o 
  -5   2   4      134.16      128.26      4.03 o 
  -4   2   4      233.86      269.69      3.73 o 
  -3   2   4      125.49      147.90      3.50 o 
  -2   2   4     1271.37     1377.21     11.79 o 
  -1   2   4     2828.33     2895.16     19.81 o 
   0   2   4      745.15      739.38      6.21 o 
   1   2   4      324.56      272.24      4.80 o 
   2   2   4       31.14       18.03      3.33 o 
   3   2   4     1081.31     1093.78      9.76 o 
   4   2   4     1549.90     1463.77     11.87 o 
   5   2   4      396.26      483.11      7.08 o 
   6   2   4       59.52       59.69      4.02 o 
   7   2   4       36.05       56.61      5.21 o 
   8   2   4       48.76       47.96      4.34 o 
   9   2   4        8.22        7.70      3.91 o 
  10   2   4        1.83        0.89      4.23 o 
  11   2   4       36.63       42.35      4.78 o 
  12   2   4      405.92      364.40      9.06 o 
  13   2   4      293.06      265.99     11.56 o 
  14   2   4       62.11       69.93      8.65 o 
  15   2   4        0.00       10.40      7.23 o 
  16   2   4        5.50       15.28      7.78 o 
  17   2   4      133.81      127.32     16.68 o 
  18   2   4        1.88        9.79      8.31 o 
  19   2   4        0.51       13.36      8.65 o 
  20   2   4        3.31       -0.28     12.62 o 
 -22   3   4       30.35       34.48     11.38 o 
 -21   3   4        4.66        2.55      8.12 o 
 -20   3   4        1.22       -5.26      8.92 o 
 -19   3   4       42.86       40.92     11.08 o 
 -18   3   4       30.20       21.25      7.52 o 
 -17   3   4        5.99        6.93      7.14 o 
 -16   3   4        1.01        1.46      5.63 o 
 -15   3   4      224.87      209.59      8.83 o 
 -14   3   4      207.85      193.98      6.75 o 
 -13   3   4      253.74      260.82      7.46 o 
 -12   3   4      187.94      172.25      6.75 o 
 -11   3   4      330.47      309.63      7.95 o 
 -10   3   4      125.35      137.34      5.82 o 
  -9   3   4       32.17       39.31      3.97 o 
  -8   3   4       19.23       15.77      3.49 o 
  -7   3   4      328.07      304.48      7.85 o 
  -6   3   4        4.95        2.37      2.65 o 
  -5   3   4     1435.09     1554.94     12.14 o 
  -4   3   4      189.25      206.43      7.31 o 
  -3   3   4      343.00      321.45      6.91 o 
  -2   3   4       87.22       76.79      4.54 o 
  -1   3   4      727.38      697.33      9.35 o 
   0   3   4      485.61      451.72      8.06 o 
   1   3   4      610.61      604.98      7.10 o 
   2   3   4      285.97      313.92      5.82 o 
   3   3   4       92.71       95.33      4.39 o 
   4   3   4       45.61       44.00      3.97 o 
   5   3   4      160.51      177.64      5.82 o 
   6   3   4       20.80       31.55      4.24 o 
   7   3   4       35.10       41.21      4.66 o 
   8   3   4       43.42       49.97      4.90 o 
   9   3   4      190.50      193.42      6.91 o 
  10   3   4       36.27       37.21      4.82 o 
  11   3   4      191.78      188.20      6.96 o 
  12   3   4        1.46        1.28      5.02 o 
  13   3   4       20.03       34.55      6.56 o 
  14   3   4       85.71       86.20      8.89 o 
  15   3   4       68.60       71.27      8.80 o 
  16   3   4       17.21       32.43      8.12 o 
  17   3   4       25.15       23.79      8.53 o 
  18   3   4        5.54        9.09      8.67 o 
  19   3   4       22.24       20.74      9.11 o 
 -20   4   4        8.58       16.70     10.96 o 
 -19   4   4       11.01       17.19     10.39 o 
 -18   4   4        7.56        8.51      7.45 o 
 -17   4   4       12.03        9.54      6.98 o 
 -16   4   4       35.00       56.59      7.04 o 
 -15   4   4        8.50        8.70      5.78 o 
 -14   4   4       51.64       69.76      6.32 o 
 -13   4   4       99.58      108.38      6.11 o 
 -12   4   4      537.18      486.00     11.18 o 
 -11   4   4        0.01       -3.66      3.79 o 
 -10   4   4        4.30        1.71      3.75 o 
  -9   4   4       56.86       51.46      4.59 o 
  -8   4   4       48.56       40.41      4.14 o 
  -7   4   4      142.76      142.21      7.72 o 
  -6   4   4      307.89      283.25      8.85 o 
  -5   4   4      153.61      180.99      7.57 o 
  -4   4   4       16.70       20.43      5.05 o 
  -3   4   4       14.07       25.05      4.89 o 
  -2   4   4       47.93       51.66      5.71 o 
  -1   4   4       49.60       41.89      6.83 o 
   0   4   4       33.86       27.76      5.30 o 
   1   4   4        2.39       -1.75      5.26 o 
   2   4   4        0.74        1.19      3.24 o 
   3   4   4        0.01       -2.30      3.49 o 
   4   4   4       42.45       49.60      4.60 o 
   5   4   4       35.00       29.80      4.41 o 
   6   4   4      226.65      209.25      7.02 o 
   7   4   4       10.97       18.88      4.46 o 
   8   4   4      322.74      293.04      7.71 o 
   9   4   4        0.58       10.67      5.45 o 
  10   4   4       89.75       91.97      6.02 o 
  11   4   4       29.37       24.35      5.16 o 
  12   4   4      118.99      112.24      7.46 o 
  13   4   4        0.67       10.12      5.45 o 
  14   4   4       28.05       57.30      8.31 o 
  15   4   4        0.64       16.90      7.52 o 
  16   4   4       58.18       69.01      9.46 o 
  17   4   4      116.19      141.26     11.54 o 
 -18   5   4       31.34       37.67     14.09 o 
 -17   5   4        2.46        0.14     13.87 o 
 -16   5   4        7.13       -3.68     14.69 o 
 -15   5   4       11.17       16.13     10.28 o 
 -14   5   4        1.25        8.45      6.15 o 
 -13   5   4        1.28        1.73      5.84 o 
 -12   5   4       16.40       20.59      9.13 o 
 -11   5   4        2.86        0.29      6.24 o 
 -10   5   4       20.69       18.06      5.44 o 
  -9   5   4       80.72       76.01      7.12 o 
  -8   5   4       33.18       44.17      6.72 o 
  -7   5   4      294.04      283.16      9.02 o 
  -6   5   4      805.62      725.00     14.32 o 
  -5   5   4        0.55       -3.85      4.88 o 
  -4   5   4       12.71        9.08      4.91 o 
  -3   5   4       12.95       15.46      5.16 o 
  -2   5   4       32.99       37.63      5.56 o 
  -1   5   4        8.31        1.76      4.93 o 
   0   5   4        6.88        5.41      4.93 o 
   1   5   4      120.55      119.40      7.29 o 
   2   5   4      135.53      143.29      7.54 o 
   3   5   4      306.08      303.75     11.08 o 
   4   5   4       46.81       43.28      5.77 o 
   5   5   4       86.53       80.21      6.64 o 
   6   5   4        7.16       11.00      5.32 o 
   7   5   4       14.98       19.94      5.53 o 
   8   5   4        4.05       13.44      7.43 o 
   9   5   4       19.39       29.90      8.66 o 
  10   5   4      191.34      177.04      8.95 o 
  11   5   4        0.77        4.91      5.99 o 
  12   5   4       37.79       48.71      7.67 o 
  13   5   4        9.81       27.73      7.56 o 
  14   5   4      106.47      152.49     12.74 o 
  15   5   4       10.49       28.54     10.19 o 
 -15   6   4       25.46       28.98     17.85 o 
 -14   6   4       37.57       62.20     31.70 o 
 -13   6   4       52.37       53.73     15.94 o 
 -12   6   4        0.00       -1.41      9.58 o 
 -11   6   4        0.47       -2.56      7.27 o 
 -10   6   4        5.82       16.49      7.47 o 
  -9   6   4        0.98        4.46      6.72 o 
  -8   6   4        0.56        4.02      6.89 o 
  -7   6   4        0.91       -5.71      6.54 o 
  -6   6   4        0.06       -8.38      8.38 o 
  -5   6   4       44.66       54.21      7.39 o 
  -4   6   4        3.02        1.91      6.22 o 
  -3   6   4        7.04       13.55      6.39 o 
  -2   6   4      440.57      420.58     12.39 o 
  -1   6   4        1.91       -0.29      7.05 o 
   0   6   4      128.97      122.14     12.93 o 
   1   6   4       65.90       80.55     10.43 o 
   2   6   4       20.96       20.25      6.62 o 
   3   6   4       39.40       40.00      6.99 o 
   4   6   4       30.78       41.54      7.24 o 
   5   6   4        9.13       10.94      6.96 o 
   6   6   4       33.09       35.72      7.60 o 
   7   6   4        1.08        9.64      8.28 o 
   8   6   4       25.77       24.41      7.55 o 
   9   6   4       12.61       13.59      8.47 o 
  10   6   4       14.02       25.87     11.82 o 
  11   6   4        2.19        4.39     12.11 o 
  12   6   4       88.13       96.47     12.31 o 
  -9   7   4       14.21       17.95     14.80 o 
  -8   7   4        0.60        3.22      7.85 o 
  -7   7   4       26.92       35.59      8.68 o 
  -6   7   4       32.85       30.68      8.75 o 
  -5   7   4       65.48       73.70      9.80 o 
  -4   7   4        0.18       14.15     10.40 o 
  -3   7   4        8.54        5.88      8.98 o 
  -2   7   4        1.40        9.82      7.81 o 
  -1   7   4       27.99       35.31      8.39 o 
   0   7   4       20.31       31.93      8.33 o 
   1   7   4       12.68       17.39      8.06 o 
   2   7   4       55.31       59.40      9.67 o 
   3   7   4       45.45       50.31     10.95 o 
   4   7   4       24.76       32.98     10.62 o 
   5   7   4        6.58       16.36      8.39 o 
   6   7   4       37.44       38.45     14.58 o 
 -24   1   5        3.36        7.35      9.41 o 
 -23   1   5       58.52       58.73     10.52 o 
 -22   1   5       29.43       24.19      8.89 o 
 -21   1   5       31.96       21.11      9.08 o 
 -20   1   5      106.53      108.26     10.03 o 
 -19   1   5      104.90      115.55     10.22 o 
 -18   1   5       12.48        3.08      7.07 o 
 -17   1   5        5.21        6.85      9.61 o 
 -16   1   5        1.08        1.09      6.35 o 
 -15   1   5       58.52       70.83      6.80 o 
 -14   1   5        0.27        1.17      3.48 o 
 -13   1   5       86.26       88.01      5.83 o 
 -12   1   5       54.41       66.67      4.19 o 
 -11   1   5      111.62      147.34      5.04 o 
 -10   1   5      698.77      766.32      8.54 o 
  -9   1   5      206.07      196.24      5.07 o 
  -8   1   5     1842.55     1996.79     14.25 o 
  -7   1   5        0.04        0.82      2.79 o 
  -6   1   5     1503.14     1540.13     11.40 o 
  -5   1   5      334.72      343.31      5.19 o 
  -4   1   5     5795.83     6043.50     29.89 o 
  -3   1   5      593.32      590.23      5.11 o 
  -2   1   5       69.13       63.93      3.59 o 
  -1   1   5      176.54      174.12      5.74 o 
   0   1   5     2080.95     2114.32     12.21 o 
   1   1   5        0.34        3.20      2.55 o 
   2   1   5       25.91       33.41      2.96 o 
   3   1   5       75.02      106.35      5.44 o 
   4   1   5     4470.23     4484.37     26.01 o 
   5   1   5        0.48       -2.48      2.90 o 
   6   1   5     1021.11     1023.79      9.88 o 
   7   1   5      200.13      220.18      5.72 o 
   8   1   5      143.34      151.20      5.42 o 
   9   1   5      661.32      642.50      8.59 o 
  10   1   5      207.60      214.64      6.92 o 
  11   1   5      145.46      139.09      5.10 o 
  12   1   5      102.61       98.85      5.84 o 
  13   1   5       63.20       57.49      8.11 o 
  14   1   5       18.38       10.05      7.52 o 
  15   1   5       19.49       17.31      7.49 o 
  16   1   5       76.73       73.29     12.24 o 
  17   1   5        2.12       -4.87      7.33 o 
  18   1   5      111.20      101.74     10.81 o 
  19   1   5        7.26        7.63      8.76 o 
  20   1   5        1.18       -0.50      9.17 o 
 -23   2   5        8.69       11.31      9.23 o 
 -22   2   5        0.69       -6.43      8.30 o 
 -21   2   5        0.22       -3.63      7.55 o 
 -20   2   5       13.12       23.24      7.85 o 
 -19   2   5       18.83       13.36      7.37 o 
 -18   2   5      158.97      153.36     13.12 o 
 -17   2   5       95.10       85.43      8.54 o 
 -16   2   5      192.86      208.22      8.54 o 
 -15   2   5       58.41       51.34      5.89 o 
 -14   2   5      313.12      292.26      7.22 o 
 -13   2   5      223.87      226.90      6.78 o 
 -12   2   5        4.83       -1.31      3.77 o 
 -11   2   5       79.35      101.32      4.97 o 
 -10   2   5      532.00      578.97     10.74 o 
  -9   2   5        1.80        1.40      3.06 o 
  -8   2   5       67.89       65.40      3.82 o 
  -7   2   5     1849.07     1905.78     14.05 o 
  -6   2   5     1375.41     1364.58     10.89 o 
  -5   2   5     2422.55     2505.50     16.21 o 
  -4   2   5      412.22      461.26      5.97 o 
  -3   2   5     1669.82     1842.14     11.26 o 
  -2   2   5      170.65      181.98      4.11 o 
  -1   2   5     2255.35     2433.44     15.58 o 
   0   2   5      855.72      949.99      8.51 o 
   1   2   5      143.55      153.12      4.87 o 
   2   2   5      305.38      313.04      5.75 o 
   3   2   5      187.31      146.50      4.77 o 
   4   2   5     2853.94     2845.82     19.02 o 
   5   2   5       83.74       90.45      4.47 o 
   6   2   5      235.38      222.97      6.06 o 
   7   2   5        2.17       -2.70      3.55 o 
   8   2   5       98.99      106.85      6.60 o 
   9   2   5      643.36      575.03      8.93 o 
  10   2   5      163.54      177.92      7.52 o 
  11   2   5      413.62      373.06      7.98 o 
  12   2   5      101.92      111.70      6.63 o 
  13   2   5      481.64      436.92     13.04 o 
  14   2   5       17.68       13.50      7.13 o 
  15   2   5        1.58        0.69      7.22 o 
  16   2   5       18.00       13.14      8.20 o 
  17   2   5       60.06       56.20      9.57 o 
  18   2   5        0.17       -6.76      8.41 o 
  19   2   5       12.37        5.45      9.10 o 
 -22   3   5       53.87       52.77     14.73 o 
 -21   3   5        5.35       -1.91     10.51 o 
 -20   3   5        0.43       -9.46      9.46 o 
 -19   3   5        4.99        6.27      7.45 o 
 -18   3   5       30.39       19.39      8.60 o 
 -17   3   5       55.02       67.63      8.26 o 
 -16   3   5      486.84      415.79     12.05 o 
 -15   3   5      464.65      449.83      9.24 o 
 -14   3   5       12.23       14.49      4.40 o 
 -13   3   5      245.47      248.55      7.30 o 
 -12   3   5     1622.52     1500.25     14.61 o 
 -11   3   5      168.90      186.97      6.48 o 
 -10   3   5       45.67       40.25      6.51 o 
  -9   3   5        0.44       -1.46      4.88 o 
  -8   3   5       61.47       59.65      5.42 o 
  -7   3   5      147.68      127.57      6.41 o 
  -6   3   5      285.79      265.70      5.42 o 
  -5   3   5     1087.34     1183.05     16.22 o 
  -4   3   5       39.44       45.88      4.44 o 
  -3   3   5      192.11      230.64      6.37 o 
  -2   3   5     1122.87     1147.90     12.17 o 
  -1   3   5     1666.86     1634.13     19.61 o 
   0   3   5      140.14      160.53      5.88 o 
   1   3   5        6.40        4.01      2.84 o 
   2   3   5       55.31       42.23      3.57 o 
   3   3   5       36.85       33.55      3.81 o 
   4   3   5       20.99       20.01      3.89 o 
   5   3   5       94.04       92.38      6.02 o 
   6   3   5        2.14        0.55      3.96 o 
   7   3   5        6.03        4.55      4.26 o 
   8   3   5      226.14      257.46      7.53 o 
   9   3   5       89.69       79.10      5.62 o 
  10   3   5      414.28      381.95      8.39 o 
  11   3   5      165.50      154.15      6.68 o 
  12   3   5        7.34       10.66      5.09 o 
  13   3   5        2.53       -0.50      6.60 o 
  14   3   5       59.25       62.36      8.78 o 
  15   3   5        0.10       -3.62      7.03 o 
  16   3   5        8.42       13.07      7.85 o 
  17   3   5       25.35       30.64      8.91 o 
  18   3   5       16.66       18.25     10.91 o 
 -20   4   5        7.41       -9.95      9.95 o 
 -19   4   5       28.73       11.53     10.19 o 
 -18   4   5       29.09       20.57     16.72 o 
 -17   4   5        9.20       11.06      8.95 o 
 -16   4   5       58.33       57.33      8.32 o 
 -15   4   5       59.26       49.85      5.73 o 
 -14   4   5        2.38       -1.42      4.44 o 
 -13   4   5        2.74        1.54      4.33 o 
 -12   4   5      276.17      264.74      8.03 o 
 -11   4   5      201.46      227.20      6.95 o 
 -10   4   5      198.94      194.93      6.55 o 
  -9   4   5      901.71      855.95     12.56 o 
  -8   4   5       40.67       43.33      6.38 o 
  -7   4   5      473.62      402.43      9.57 o 
  -6   4   5       83.09       75.76      6.30 o 
  -5   4   5      293.65      278.30      8.90 o 
  -4   4   5       25.05       22.72      5.90 o 
  -3   4   5       88.96       75.41      5.86 o 
  -2   4   5      470.50      430.50      9.22 o 
  -1   4   5      613.21      587.41     12.10 o 
   0   4   5        0.06        0.89      4.66 o 
   1   4   5       25.36       21.53      5.30 o 
   2   4   5      958.98      856.98     10.52 o 
   3   4   5        0.99        4.52      3.56 o 
   4   4   5       95.44       96.54      5.35 o 
   5   4   5       77.90       78.52      5.33 o 
   6   4   5       65.99       72.75      5.21 o 
   7   4   5      241.05      218.77      7.41 o 
   8   4   5      301.61      294.73      7.92 o 
   9   4   5       89.10       83.84      5.84 o 
  10   4   5        4.79        3.96      4.54 o 
  11   4   5        4.18        2.10      7.97 o 
  12   4   5       28.57       35.14      7.08 o 
  13   4   5       87.16       89.91      8.55 o 
  14   4   5       24.83       33.82      7.80 o 
  15   4   5       55.40       81.03      9.34 o 
  16   4   5        5.26       23.08      8.19 o 
  17   4   5       20.62       26.11     11.95 o 
 -18   5   5        0.28       14.33     10.39 o 
 -17   5   5       13.06       -4.54     12.02 o 
 -16   5   5       49.92       61.66      9.33 o 
 -15   5   5       17.13        7.91      8.51 o 
 -14   5   5        2.17        7.37      9.08 o 
 -13   5   5       48.83       57.43      6.71 o 
 -12   5   5       61.66       51.16      6.48 o 
 -11   5   5       91.35       88.52     10.40 o 
 -10   5   5        2.13        6.27      5.37 o 
  -9   5   5        7.45        3.01      5.22 o 
  -8   5   5        9.46        6.88      5.15 o 
  -7   5   5        0.00       -1.17      5.11 o 
  -6   5   5       68.19       69.22      6.38 o 
  -5   5   5        9.22        8.03      5.03 o 
  -4   5   5       67.71       69.12      8.73 o 
  -3   5   5        2.03       -4.90      4.90 o 
  -2   5   5      145.36      139.15      7.63 o 
  -1   5   5      231.18      234.67      8.51 o 
   0   5   5      598.38      550.90     11.44 o 
   1   5   5        5.71        9.45      5.70 o 
   2   5   5        0.20        4.97      5.04 o 
   3   5   5       70.40       65.32      6.72 o 
   4   5   5        0.98        9.20      6.07 o 
   5   5   5       95.39       85.13      7.26 o 
   6   5   5        9.03       10.84      6.82 o 
   7   5   5        5.47       11.81      5.60 o 
   8   5   5       38.49       38.43      6.80 o 
   9   5   5       25.09       45.02      7.24 o 
  10   5   5       12.43       25.23      6.11 o 
  11   5   5       48.76       68.65      8.88 o 
  12   5   5       62.99       75.75     11.00 o 
  13   5   5       42.07       64.32      9.71 o 
  14   5   5       24.01       38.51     17.41 o 
 -15   6   5       16.91       -2.48     15.05 o 
 -14   6   5       75.07      115.68     15.42 o 
 -13   6   5       27.14       31.80      7.56 o 
 -12   6   5        0.25       14.59      6.84 o 
 -11   6   5        1.36        3.26      7.49 o 
 -10   6   5       70.72       70.45      7.93 o 
  -9   6   5       16.71       12.87      6.10 o 
  -8   6   5        6.58        2.99      5.89 o 
  -7   6   5        2.94       -3.59      5.60 o 
  -6   6   5       14.35       15.58      6.08 o 
  -5   6   5        1.52        4.89      5.60 o 
  -4   6   5        2.59        8.98      5.77 o 
  -3   6   5        0.10        6.31      5.89 o 
  -2   6   5       18.79       18.86      6.50 o 
  -1   6   5        0.00        6.20      5.95 o 
   0   6   5        7.82       16.26      6.18 o 
   1   6   5        1.75        1.60      6.11 o 
   2   6   5       86.03       96.48      8.27 o 
   3   6   5      110.15      103.19      8.70 o 
   4   6   5       14.14       23.94     10.33 o 
   5   6   5       32.24       41.18      7.26 o 
   6   6   5        2.06        0.28      7.89 o 
   7   6   5        0.06        2.86     11.57 o 
   8   6   5        0.36       11.12     12.52 o 
   9   6   5        0.59       10.00     12.05 o 
  10   6   5        0.01        1.95      7.73 o 
  11   6   5        3.65        7.46     16.47 o 
  -9   7   5        9.58       -1.61      8.25 o 
  -8   7   5        2.55       13.04      8.45 o 
  -7   7   5       24.00       22.78      8.35 o 
  -6   7   5       24.29       27.67      9.39 o 
  -5   7   5       66.26       71.21      9.54 o 
  -4   7   5       23.93       47.81     12.30 o 
  -3   7   5        1.55        3.04      7.57 o 
  -2   7   5       36.39       44.24      8.88 o 
  -1   7   5       79.95      118.05     10.49 o 
   0   7   5        3.24       18.19     10.25 o 
   1   7   5        1.12        1.50     18.18 o 
   2   7   5       21.20       27.22     10.37 o 
   3   7   5        0.03       -0.58     16.66 o 
   4   7   5       28.52       31.94     10.86 o 
   5   7   5       14.13       23.29      9.96 o 
 -24   0   6      101.74       85.53     16.25 o 
 -23   0   6       71.92       60.42     19.61 o 
 -22   0   6      264.81      230.91     18.63 o 
 -21   0   6       20.38       18.00     11.21 o 
 -20   0   6      174.16      189.36     16.37 o 
 -19   0   6       52.92       32.95     11.72 o 
 -18   0   6      585.39      526.21     19.72 o 
 -17   0   6       15.71       15.84      9.62 o 
 -16   0   6      142.48      179.64     14.02 o 
 -15   0   6       12.66       12.11      4.79 o 
 -14   0   6       14.95       12.94      5.22 o 
 -13   0   6        1.94       -4.53      4.53 o 
 -12   0   6      421.68      424.68      9.93 o 
 -11   0   6       88.75      129.14      6.79 o 
 -10   0   6      328.94      287.22      8.04 o 
  -9   0   6       17.54       31.20      4.63 o 
  -8   0   6     6744.67     6748.23     77.16 o 
  -7   0   6      228.09      212.99      6.84 o 
  -6   0   6     3944.36     4141.18     33.55 o 
  -5   0   6       19.40        8.69      3.96 o 
  -4   0   6      167.16      210.68      9.08 o 
  -3   0   6       34.34       49.79      4.11 o 
  -2   0   6     2657.92     2706.52     28.11 o 
  -1   0   6       81.43       83.95      4.57 o 
   0   0   6     3276.64     3295.92     28.36 o 
   1   0   6      218.49      261.26      6.47 o 
   2   0   6      799.44      735.36     10.57 o 
   3   0   6     5502.75     6003.27     47.09 o 
   4   0   6     1749.21     2038.80     20.98 o 
   5   0   6      108.89      101.76      6.35 o 
   6   0   6       46.05       28.26      4.97 o 
   7   0   6      564.39      562.67     10.97 o 
   8   0   6      219.78      216.30     10.71 o 
   9   0   6      234.83      248.52      8.94 o 
  10   0   6       62.01       62.61      6.25 o 
  11   0   6      242.98      223.19      9.44 o 
  12   0   6        0.12       -0.41      9.80 o 
  13   0   6      211.54      210.32     20.15 o 
  14   0   6      154.48      135.91     18.18 o 
  15   0   6        8.06       23.74     11.13 o 
  16   0   6       53.16       45.96     12.97 o 
  17   0   6       50.39       51.88     12.77 o 
  18   0   6      539.00      502.33     42.50 o 
  19   0   6      134.37      115.90     17.10 o 
 -24   1   6       20.47       19.21     11.35 o 
 -23   1   6        2.62      -10.60     10.60 o 
 -22   1   6       15.62       16.35      8.27 o 
 -21   1   6       36.00       27.70      8.68 o 
 -20   1   6       18.52        1.30      8.34 o 
 -19   1   6       43.31       37.90      8.08 o 
 -18   1   6       23.09       30.82      7.85 o 
 -17   1   6      216.99      177.77     10.34 o 
 -16   1   6       14.74       24.63      9.87 o 
 -15   1   6      138.89      160.93      6.00 o 
 -14   1   6        0.00        3.65      3.71 o 
 -13   1   6      521.49      502.06      7.97 o 
 -12   1   6        7.28        5.24      3.49 o 
 -11   1   6      114.58      144.56      5.23 o 
 -10   1   6       58.01       85.07      4.28 o 
  -9   1   6      140.13      142.82      4.89 o 
  -8   1   6        0.51        0.39      2.78 o 
  -7   1   6      137.75      163.39      4.61 o 
  -6   1   6       41.59       51.74      3.26 o 
  -5   1   6      690.61      716.51      7.12 o 
  -4   1   6       64.41       77.07      2.74 o 
  -3   1   6       40.02       84.81      4.14 o 
  -2   1   6      329.90      342.33      6.12 o 
  -1   1   6      641.89      771.16      8.59 o 
   0   1   6       74.49       77.54      2.69 o 
   1   1   6       17.83       31.76      3.01 o 
   2   1   6      213.79      242.43      5.22 o 
   3   1   6      419.34      411.46      6.44 o 
   4   1   6       21.86       36.87      4.15 o 
   5   1   6     1615.65     1748.30     13.77 o 
   6   1   6      400.45      415.85      7.74 o 
   7   1   6       32.16       30.16      4.11 o 
   8   1   6        1.17        0.09      3.77 o 
   9   1   6      173.96      177.14      6.32 o 
  10   1   6       56.38       41.30      4.54 o 
  11   1   6      116.63      101.94      5.05 o 
  12   1   6        6.35        3.89      6.89 o 
  13   1   6      104.59       85.97      9.01 o 
  14   1   6        1.08        0.42      7.48 o 
  15   1   6        0.07       -0.34      7.21 o 
  16   1   6        0.02        3.53      7.81 o 
  17   1   6       38.79       38.72      8.77 o 
  18   1   6       19.51       26.13      9.21 o 
  19   1   6        0.24       -8.54      8.54 o 
 -23   2   6       26.23       31.43      9.53 o 
 -22   2   6        1.21        5.13     12.39 o 
 -21   2   6        6.86       -3.54      8.03 o 
 -20   2   6        7.55       12.67      7.72 o 
 -19   2   6       20.83       12.17      7.49 o 
 -18   2   6       36.89       49.99      8.82 o 
 -17   2   6        0.02       -4.87      6.54 o 
 -16   2   6      204.73      194.60      8.21 o 
 -15   2   6        0.28       -2.27      4.65 o 
 -14   2   6      320.56      323.50      7.72 o 
 -13   2   6        6.63        5.95      4.21 o 
 -12   2   6        0.93        1.94      3.75 o 
 -11   2   6      180.33      174.26      6.05 o 
 -10   2   6       45.26       49.77      4.64 o 
  -9   2   6      637.27      694.80      8.62 o 
  -8   2   6      922.85      954.97      9.65 o 
  -7   2   6      283.64      314.83      5.97 o 
  -6   2   6     2118.01     2282.70     15.71 o 
  -5   2   6     2342.15     2399.33     18.15 o 
  -4   2   6     4247.44     4302.80     25.12 o 
  -3   2   6     2343.54     2466.17     16.07 o 
  -2   2   6      159.52      182.42      6.40 o 
  -1   2   6      525.93      587.81      6.64 o 
   0   2   6      397.66      444.35      7.13 o 
   1   2   6        5.31        8.33      2.89 o 
   2   2   6     1741.83     1692.81     13.14 o 
   3   2   6      308.29      278.07      6.17 o 
   4   2   6      705.18      757.58      9.09 o 
   5   2   6      331.36      347.35      7.07 o 
   6   2   6      398.93      429.14      7.79 o 
   7   2   6       21.57       12.76      4.13 o 
   8   2   6       18.43       27.65      4.53 o 
   9   2   6       27.23       28.95      4.68 o 
  10   2   6       81.28       90.69      5.67 o 
  11   2   6        6.30        3.39      4.14 o 
  12   2   6       65.10       64.11      6.02 o 
  13   2   6       14.51       13.93      7.17 o 
  14   2   6       79.85       94.74      9.13 o 
  15   2   6       93.58      115.69     10.15 o 
  16   2   6       65.66       66.28      9.39 o 
  17   2   6        5.09        6.64      8.59 o 
  18   2   6        0.85        5.63      8.83 o 
  19   2   6       76.47       76.26     11.19 o 
 -22   3   6      194.86      208.08     13.25 o 
 -21   3   6        0.14        5.67      8.29 o 
 -20   3   6        3.42        8.07      7.79 o 
 -19   3   6        3.64        2.01      7.15 o 
 -18   3   6        0.02       -1.43      6.89 o 
 -17   3   6       23.83       27.98      6.21 o 
 -16   3   6      114.57      116.84      7.68 o 
 -15   3   6      335.74      319.23      8.11 o 
 -14   3   6       88.56       89.58      5.61 o 
 -13   3   6       35.26       39.11      4.94 o 
 -12   3   6      560.20      497.64      9.02 o 
 -11   3   6       38.01       47.02      4.96 o 
 -10   3   6     1496.15     1435.04     13.69 o 
  -9   3   6      677.26      648.28      8.91 o 
  -8   3   6       56.30       68.88      4.19 o 
  -7   3   6      125.04      121.99      5.24 o 
  -6   3   6      255.63      232.79      5.67 o 
  -5   3   6      775.07      772.73     12.68 o 
  -4   3   6        2.85        7.06      3.58 o 
  -3   3   6      182.92      212.61      6.49 o 
  -2   3   6       96.27       95.05      5.11 o 
  -1   3   6      468.90      472.98      8.40 o 
   0   3   6      367.94      365.21      5.80 o 
   1   3   6       22.67       21.30      3.25 o 
   2   3   6      405.90      351.40      6.82 o 
   3   3   6        6.73        7.68      3.65 o 
   4   3   6       98.05       88.48      5.11 o 
   5   3   6      718.34      697.94     14.11 o 
   6   3   6      112.05      113.89      6.42 o 
   7   3   6       25.65       26.70      4.84 o 
   8   3   6      505.52      436.79      9.13 o 
   9   3   6      417.71      389.62      8.34 o 
  10   3   6      195.05      196.88      7.16 o 
  11   3   6        1.86        6.70      4.49 o 
  12   3   6        2.25       11.69      5.13 o 
  13   3   6       22.19       30.27      7.83 o 
  14   3   6      119.56      126.37     10.30 o 
  15   3   6       23.53       18.91      7.96 o 
  16   3   6        9.13       18.83      8.25 o 
  17   3   6       37.48       52.40      9.74 o 
 -20   4   6       85.20       91.96     22.24 o 
 -19   4   6       79.66       96.14     18.06 o 
 -18   4   6       13.21        7.29     10.08 o 
 -17   4   6       60.61       69.71      9.07 o 
 -16   4   6        9.03        2.48     10.56 o 
 -15   4   6       48.15       38.08      6.31 o 
 -14   4   6        4.01        6.09      5.41 o 
 -13   4   6       15.46        9.97      5.40 o 
 -12   4   6      154.75      140.69      7.50 o 
 -11   4   6       20.44       31.83      5.51 o 
 -10   4   6       50.00       48.97      5.74 o 
  -9   4   6      523.99      469.47     10.00 o 
  -8   4   6       79.10       61.49      6.24 o 
  -7   4   6        6.52        0.75      4.97 o 
  -6   4   6      222.96      196.39      7.88 o 
  -5   4   6       94.86      120.50      7.77 o 
  -4   4   6       61.16       54.46      5.65 o 
  -3   4   6       65.32       60.35      5.76 o 
  -2   4   6        6.43        7.66      4.96 o 
  -1   4   6      356.98      332.47      8.95 o 
   0   4   6      202.13      215.18      8.17 o 
   1   4   6        2.20        5.04      5.00 o 
   2   4   6      201.56      205.40      7.96 o 
   3   4   6       31.09       29.20      4.16 o 
   4   4   6       35.98       36.07      4.49 o 
   5   4   6       68.54       62.35      4.98 o 
   6   4   6       36.48       53.56      4.89 o 
   7   4   6      324.49      310.85     10.39 o 
   8   4   6      110.03      122.19      6.37 o 
   9   4   6       26.79       28.93      4.99 o 
  10   4   6       30.38       32.69      5.26 o 
  11   4   6        0.00        5.86      7.23 o 
  12   4   6      163.31      151.33      8.20 o 
  13   4   6        4.32       27.02      7.38 o 
  14   4   6        3.66       21.55      7.50 o 
  15   4   6        9.29       37.02      8.24 o 
  16   4   6        0.34       20.19      8.59 o 
 -18   5   6       23.88       25.83     10.92 o 
 -17   5   6        0.01        4.52      9.32 o 
 -16   5   6       14.01       11.98     10.43 o 
 -15   5   6        0.40       -6.27      6.27 o 
 -14   5   6       29.43       31.54      8.52 o 
 -13   5   6       55.61       61.44      7.26 o 
 -12   5   6        1.66        1.82      6.13 o 
 -11   5   6        8.81        5.95      5.62 o 
 -10   5   6       36.83       34.53      6.16 o 
  -9   5   6      146.67      134.11      7.84 o 
  -8   5   6      102.82      114.27      7.51 o 
  -7   5   6      223.44      211.03      8.21 o 
  -6   5   6        4.56       -3.40      4.89 o 
  -5   5   6       56.91       61.89      6.31 o 
  -4   5   6        2.51        2.29      5.07 o 
  -3   5   6      200.23      191.99      8.29 o 
  -2   5   6      223.44      228.73      8.74 o 
  -1   5   6      108.35      106.98      6.91 o 
   0   5   6       45.03       35.48      5.68 o 
   1   5   6        0.19        1.08      5.14 o 
   2   5   6      279.88      247.56      8.88 o 
   3   5   6       48.00       54.38      6.29 o 
   4   5   6       94.04       92.79      9.89 o 
   5   5   6        4.69        8.31      6.64 o 
   6   5   6      105.41      112.70      9.91 o 
   7   5   6       54.88       62.11      9.83 o 
   8   5   6      128.70      128.76      9.93 o 
   9   5   6      109.66      104.43      7.70 o 
  10   5   6        5.81        2.01      8.77 o 
  11   5   6       22.65       33.26      7.11 o 
  12   5   6        0.02       20.97      7.38 o 
  13   5   6       28.96       32.58     12.04 o 
 -14   6   6       25.20       51.73     10.97 o 
 -13   6   6        4.09       21.94      9.93 o 
 -12   6   6        6.69        5.03      6.90 o 
 -11   6   6        3.31        0.52      6.12 o 
 -10   6   6        4.83       -0.04      5.67 o 
  -9   6   6        1.25       -6.01      7.59 o 
  -8   6   6       19.81       10.97      6.06 o 
  -7   6   6       14.42        5.83      5.88 o 
  -6   6   6       11.20       14.00      7.80 o 
  -5   6   6       93.66       98.04      7.66 o 
  -4   6   6        0.77        4.01      5.52 o 
  -3   6   6       60.90       73.30      7.12 o 
  -2   6   6       54.63       47.87      7.04 o 
  -1   6   6        0.02       -2.31      5.60 o 
   0   6   6       24.09       30.77      6.16 o 
   1   6   6       20.75       23.99      6.09 o 
   2   6   6        0.01        2.54      5.56 o 
   3   6   6       72.76      101.44      8.59 o 
   4   6   6       10.17       11.58      7.33 o 
   5   6   6       11.20       10.50      6.37 o 
   6   6   6        7.89        7.04      6.92 o 
   7   6   6        4.79       -0.45      8.09 o 
   8   6   6        0.85       -2.90      8.44 o 
   9   6   6        4.66       14.37     12.67 o 
  10   6   6        0.27       20.24     10.61 o 
  -8   7   6        2.42       27.57     10.58 o 
  -7   7   6        8.96        8.25     32.18 o 
  -6   7   6        0.02        4.52     18.77 o 
  -5   7   6        0.15       -8.23      8.23 o 
  -4   7   6       46.48       22.73     17.00 o 
  -3   7   6        1.04        1.25      8.83 o 
  -2   7   6       33.54       42.40     10.05 o 
  -1   7   6       14.38       12.69      9.02 o 
   0   7   6       22.78       35.66      9.59 o 
   1   7   6        3.82       -1.47     18.47 o 
   2   7   6        2.30        1.18      8.35 o 
   3   7   6       37.62       42.63     13.15 o 
   4   7   6       13.55       13.03      9.97 o 
 -24   1   7       24.41       36.71     10.28 o 
 -23   1   7       37.11       20.70      9.47 o 
 -22   1   7      117.94      117.87     11.32 o 
 -21   1   7       40.32       49.17     11.70 o 
 -20   1   7        7.16        5.16      7.53 o 
 -19   1   7      166.70      165.49     10.82 o 
 -18   1   7       91.21       88.63      8.86 o 
 -17   1   7       11.67       13.86      6.71 o 
 -16   1   7       15.97       13.76      3.87 o 
 -15   1   7        5.11       11.32      4.06 o 
 -14   1   7      289.49      284.92      8.61 o 
 -13   1   7      701.20      717.83      9.61 o 
 -12   1   7      211.79      211.78      6.40 o 
 -11   1   7      122.06      101.26      4.93 o 
 -10   1   7       92.52       98.60      4.71 o 
  -9   1   7       56.80       30.69      3.68 o 
  -8   1   7      380.64      399.03      6.54 o 
  -7   1   7      415.63      427.95      6.51 o 
  -6   1   7      785.64      887.00      8.56 o 
  -5   1   7      132.81      132.50      4.96 o 
  -4   1   7      432.06      539.79      7.67 o 
  -3   1   7       19.24       15.39      3.42 o 
  -2   1   7       27.78       45.28      3.76 o 
  -1   1   7       25.22       28.11      3.69 o 
   0   1   7     1454.12     1453.10     10.01 o 
   1   1   7        6.06        9.98      3.05 o 
   2   1   7     1017.00      972.70      9.51 o 
   3   1   7      250.33      240.52      5.85 o 
   4   1   7     3322.02     3416.04     22.15 o 
   5   1   7      328.35      309.82      6.74 o 
   6   1   7      258.70      244.66      6.53 o 
   7   1   7        3.15       -3.95      3.95 o 
   8   1   7      256.51      265.23      7.07 o 
   9   1   7       85.13       78.14      5.18 o 
  10   1   7      454.18      399.30      7.93 o 
  11   1   7      362.23      328.68      8.68 o 
  12   1   7       23.36       23.49      7.27 o 
  13   1   7      266.70      235.12     12.09 o 
  14   1   7      171.81      150.85     10.97 o 
  15   1   7      139.84      150.81     11.34 o 
  16   1   7       24.16       22.74     10.78 o 
  17   1   7       29.84       34.22     10.32 o 
  18   1   7      153.98      140.40     12.34 o 
  19   1   7        0.91       18.05     13.28 o 
 -23   2   7        3.77       -4.90     10.56 o 
 -22   2   7       84.14       97.85     10.61 o 
 -21   2   7        1.49        0.24      7.53 o 
 -20   2   7        3.10        0.52      7.07 o 
 -19   2   7        1.39        1.27      7.16 o 
 -18   2   7        1.76       -2.44      6.95 o 
 -17   2   7      179.68      193.71     10.51 o 
 -16   2   7      137.82      146.76      6.32 o 
 -15   2   7        8.97        7.65      4.13 o 
 -14   2   7      362.66      327.15      9.16 o 
 -13   2   7      862.77      796.79     10.67 o 
 -12   2   7      808.05      778.26     10.28 o 
 -11   2   7      125.94      140.23      7.92 o 
 -10   2   7       18.02       30.16      3.99 o 
  -9   2   7       87.26      110.19      5.01 o 
  -8   2   7      763.61      840.22      9.31 o 
  -7   2   7      329.07      308.93      6.07 o 
  -6   2   7      715.63      705.25      8.33 o 
  -5   2   7      880.09      902.56      9.07 o 
  -4   2   7      115.22      111.66      6.47 o 
  -3   2   7      121.66      142.80      3.77 o 
  -2   2   7     1543.26     1645.84     12.07 o 
  -1   2   7      758.72      768.73      6.83 o 
   0   2   7        2.23        1.41      2.68 o 
   1   2   7       19.46       14.25      3.20 o 
   2   2   7      225.30      211.59      5.73 o 
   3   2   7      150.34      165.18      5.53 o 
   4   2   7      125.70      127.28      5.35 o 
   5   2   7       42.42       45.84      4.63 o 
   6   2   7       21.02       37.84      4.69 o 
   7   2   7        0.07       -4.25      4.25 o 
   8   2   7      648.67      599.35      9.47 o 
   9   2   7        9.80       10.07      4.53 o 
  10   2   7       66.73       51.28      5.09 o 
  11   2   7        0.54        6.51      4.25 o 
  12   2   7       23.03       21.14      7.49 o 
  13   2   7        4.41        6.41      7.30 o 
  14   2   7        6.09        9.05      7.53 o 
  15   2   7       52.77       61.60     10.43 o 
  16   2   7        6.83       13.06      8.46 o 
  17   2   7        8.45       12.81      8.85 o 
  18   2   7       28.62       23.88      9.50 o 
 -22   3   7      184.89      218.37     17.23 o 
 -21   3   7       20.40       17.40      8.35 o 
 -20   3   7        7.46       12.60      7.92 o 
 -19   3   7        7.44       -7.00      7.00 o 
 -18   3   7       79.36       92.42      9.12 o 
 -17   3   7       70.94       85.96      7.46 o 
 -16   3   7      120.25      127.85      6.61 o 
 -15   3   7       73.04       76.13      5.68 o 
 -14   3   7       17.46       18.59      4.34 o 
 -13   3   7       91.45       95.60      5.73 o 
 -12   3   7       70.68       69.80      5.43 o 
 -11   3   7     1507.61     1497.81     14.49 o 
 -10   3   7      115.25      126.94      7.40 o 
  -9   3   7      128.37      126.05      5.49 o 
  -8   3   7        1.47       -3.95      3.95 o 
  -7   3   7       68.25       79.93      4.68 o 
  -6   3   7      152.52      161.48      5.76 o 
  -5   3   7      381.09      396.40      9.27 o 
  -4   3   7      199.53      213.08      9.67 o 
  -3   3   7       95.00      114.77      5.60 o 
  -2   3   7        5.18        4.75      4.97 o 
  -1   3   7       80.72       75.35      4.29 o 
   0   3   7      547.47      531.06      7.42 o 
   1   3   7        1.13        8.30      3.51 o 
   2   3   7      416.35      401.77      7.27 o 
   3   3   7        4.75        5.56      3.84 o 
   4   3   7      501.85      475.51      8.49 o 
   5   3   7      684.98      596.24      9.53 o 
   6   3   7        5.55        3.45      4.36 o 
   7   3   7      502.88      452.93     10.40 o 
   8   3   7       53.44       49.55      5.19 o 
   9   3   7       85.26       90.98      5.96 o 
  10   3   7       26.10       26.69      6.18 o 
  11   3   7       35.16       31.25      5.82 o 
  12   3   7       91.56      104.81      7.35 o 
  13   3   7       20.56       23.21      7.64 o 
  14   3   7        5.03       10.48      9.17 o 
  15   3   7      129.55      135.68     11.07 o 
  16   3   7       51.80       60.81     10.60 o 
  17   3   7       55.90       57.58     10.13 o 
 -20   4   7        3.40       -4.89     10.47 o 
 -19   4   7        7.14       -0.51     10.77 o 
 -18   4   7        2.00        3.58      9.38 o 
 -17   4   7       14.19        9.14      7.95 o 
 -16   4   7        2.50       -5.54      5.54 o 
 -15   4   7      156.95      141.15      8.24 o 
 -14   4   7        9.91        7.82      5.78 o 
 -13   4   7        5.60       12.06      5.43 o 
 -12   4   7        2.33        9.30      5.47 o 
 -11   4   7       24.74       23.96      5.73 o 
 -10   4   7       77.32       67.57      6.37 o 
  -9   4   7      594.45      561.51     12.32 o 
  -8   4   7        4.27       -3.26      4.78 o 
  -7   4   7        0.18        7.61      5.15 o 
  -6   4   7       86.91       76.92      6.19 o 
  -5   4   7       10.44        9.53      4.84 o 
  -4   4   7       26.75       21.52      5.32 o 
  -3   4   7       20.51       23.73      5.19 o 
  -2   4   7      365.98      368.61      9.27 o 
  -1   4   7        7.64       -0.13      4.80 o 
   0   4   7      231.12      247.48      9.37 o 
   1   4   7       90.36       96.16      6.58 o 
   2   4   7      551.23      492.14     10.59 o 
   3   4   7        1.18        3.84      5.07 o 
   4   4   7      314.95      286.51      7.39 o 
   5   4   7      500.97      500.75      9.04 o 
   6   4   7       62.68       64.35      5.41 o 
   7   4   7       34.55       39.95      5.02 o 
   8   4   7      170.10      155.53      6.94 o 
   9   4   7      349.42      319.65      8.66 o 
  10   4   7      248.71      227.61      8.08 o 
  11   4   7        4.16       20.17      5.39 o 
  12   4   7        0.11        1.50      5.19 o 
  13   4   7       22.43       29.06      9.17 o 
  14   4   7        0.26       24.57     12.16 o 
  15   4   7        0.01       10.14      8.82 o 
 -18   5   7       17.29       24.08     12.13 o 
 -17   5   7        0.02        4.61     14.35 o 
 -16   5   7        5.59       -1.93      8.06 o 
 -15   5   7        0.10       -6.14      6.14 o 
 -14   5   7        4.98        7.45      6.12 o 
 -13   5   7        1.84        4.24      7.72 o 
 -12   5   7        3.09       13.77      6.72 o 
 -11   5   7       90.43       84.51      7.14 o 
 -10   5   7      172.97      158.32      8.34 o 
  -9   5   7        6.54        7.64      6.68 o 
  -8   5   7       54.74       45.06      6.26 o 
  -7   5   7        4.63       -0.79      5.62 o 
  -6   5   7        1.91       -1.71      5.10 o 
  -5   5   7        2.51       -4.40      4.93 o 
  -4   5   7       13.87       19.36      5.40 o 
  -3   5   7       45.22       49.17      6.04 o 
  -2   5   7        9.99       13.36      5.29 o 
  -1   5   7      143.86      143.90     13.43 o 
   0   5   7        0.64       -0.70      6.46 o 
   1   5   7      285.52      285.81     12.46 o 
   2   5   7      212.77      200.51      8.76 o 
   3   5   7       19.65       22.60      5.82 o 
   4   5   7       47.03       53.29      7.78 o 
   5   5   7      154.11      153.62      8.66 o 
   6   5   7        6.66        7.43      5.62 o 
   7   5   7       17.98       26.32      6.01 o 
   8   5   7        1.52        7.68      5.67 o 
   9   5   7        0.52        8.28      9.47 o 
  10   5   7        6.58       11.28      9.58 o 
  11   5   7        5.90       29.20     15.37 o 
  12   5   7        0.83        5.27      9.99 o 
  13   5   7       27.96       52.47     13.16 o 
 -14   6   7       11.71       15.97     14.46 o 
 -13   6   7       34.59       26.58      7.91 o 
 -12   6   7        0.90       14.62      7.42 o 
 -11   6   7       30.25       19.36      7.68 o 
 -10   6   7       11.86        8.45      7.24 o 
  -9   6   7        2.64       -2.59      6.96 o 
  -8   6   7        5.61       -0.12      6.75 o 
  -7   6   7       14.47       21.01      7.34 o 
  -6   6   7        1.07       -6.30      6.30 o 
  -5   6   7        4.67       -7.87      7.87 o 
  -4   6   7       72.02       70.13      9.71 o 
  -3   6   7        1.23       -1.79      7.97 o 
  -2   6   7        8.32        2.09      6.97 o 
  -1   6   7        3.92        5.18      7.05 o 
   0   6   7        0.01        1.27      9.93 o 
   1   6   7        1.25        3.09      6.99 o 
   2   6   7       25.67       27.35      8.25 o 
   3   6   7       20.16       21.33      7.41 o 
   4   6   7       86.30       88.50     16.31 o 
   5   6   7        5.94       13.16      7.34 o 
   6   6   7       13.92        5.79      9.93 o 
   7   6   7       30.67       30.39      9.31 o 
   8   6   7       33.87       19.41      9.10 o 
   9   6   7       11.12        3.96      8.33 o 
  -7   7   7       14.72        7.94      9.02 o 
  -6   7   7       19.33       24.61     21.19 o 
  -5   7   7      119.68      102.32     22.21 o 
  -4   7   7       37.92       37.84     10.21 o 
  -3   7   7       11.02       17.94      9.44 o 
  -2   7   7       14.15       20.64     10.42 o 
  -1   7   7        0.18       -7.64      7.64 o 
   0   7   7        3.47       -6.81     14.26 o 
   1   7   7        2.85       -2.38      8.46 o 
   2   7   7       21.05        5.75     10.29 o 
 -24   0   8      119.94      123.78     16.77 o 
 -23   0   8        3.73        2.09     13.91 o 
 -22   0   8        0.76       -8.48     11.19 o 
 -21   0   8      205.99      210.03     17.53 o 
 -20   0   8      173.44      163.74     15.82 o 
 -19   0   8      600.08      516.28     20.68 o 
 -18   0   8       10.43       18.22     10.45 o 
 -17   0   8       43.10       28.35      5.81 o 
 -16   0   8       18.28        6.96      5.52 o 
 -15   0   8      469.18      436.07     11.31 o 
 -14   0   8       24.04       25.76      6.14 o 
 -13   0   8      375.20      363.79     10.64 o 
 -12   0   8      832.15      743.13     13.82 o 
 -11   0   8      117.39      130.05      7.65 o 
 -10   0   8       65.04       48.20      5.85 o 
  -9   0   8       66.72       72.63      6.06 o 
  -8   0   8        7.90        2.51      4.39 o 
  -7   0   8      250.70      271.47      9.51 o 
  -6   0   8       41.91       31.77      5.04 o 
  -5   0   8        0.05        0.71      5.10 o 
  -4   0   8        9.96       10.86      3.91 o 
  -3   0   8      264.65      239.28      8.14 o 
  -2   0   8     1389.85     1305.63     15.71 o 
  -1   0   8        7.13       27.91     13.34 o 
   0   0   8        0.43        5.72      3.94 o 
   1   0   8      247.97      276.81      7.61 o 
   2   0   8     2197.60     2174.36     22.14 o 
   3   0   8      109.60      116.45      7.09 o 
   4   0   8       45.70       36.43      6.03 o 
   5   0   8       33.46       38.49      6.21 o 
   6   0   8      206.20      164.76      8.46 o 
   7   0   8      235.17      234.71     16.96 o 
   8   0   8     1877.74     1805.39     32.41 o 
   9   0   8      380.21      347.16     12.04 o 
  10   0   8      215.83      163.37      8.95 o 
  11   0   8     1181.53      996.70     16.52 o 
  12   0   8        3.18       -4.31     15.33 o 
  13   0   8       78.00       56.18     12.10 o 
  14   0   8        3.77        1.12     10.44 o 
  15   0   8        1.27      -10.21     10.21 o 
  16   0   8       17.82       11.73     12.92 o 
  17   0   8       98.81      135.42     16.95 o 
  18   0   8      199.01      194.41     22.78 o 
 -24   1   8       91.68       91.70     11.51 o 
 -23   1   8       51.49       65.60     10.08 o 
 -22   1   8       37.17       44.71      9.43 o 
 -21   1   8       23.52       35.32      8.19 o 
 -20   1   8       15.72       15.56      7.61 o 
 -19   1   8        0.33        6.52      9.31 o 
 -18   1   8      299.09      295.53     11.87 o 
 -17   1   8       43.46       40.92      5.70 o 
 -16   1   8      242.07      206.87      6.73 o 
 -15   1   8       92.20      104.80      7.77 o 
 -14   1   8       13.27        9.05      4.44 o 
 -13   1   8        2.77        0.64      4.00 o 
 -12   1   8       82.39       95.55      5.37 o 
 -11   1   8      285.13      282.77      6.97 o 
 -10   1   8     1207.10     1234.46     15.25 o 
  -9   1   8        2.98        5.58      3.49 o 
  -8   1   8      970.54     1018.25     10.14 o 
  -7   1   8      434.82      502.84      6.63 o 
  -6   1   8      196.99      230.55      6.89 o 
  -5   1   8     1485.63     1654.10     11.11 o 
  -4   1   8      419.32      445.72      7.68 o 
  -3   1   8        4.80       -1.26      3.34 o 
  -2   1   8     1930.31     1996.75     19.90 o 
  -1   1   8      504.78      474.57      8.02 o 
   0   1   8      285.19      283.76      5.55 o 
   1   1   8      399.17      352.60      6.45 o 
   2   1   8      163.86      170.24      5.47 o 
   3   1   8      622.37      600.94      8.30 o 
   4   1   8        5.31       15.32      3.94 o 
   5   1   8       23.04       16.38      4.21 o 
   6   1   8      105.61      111.67      7.31 o 
   7   1   8      153.64      139.65      7.58 o 
   8   1   8      472.85      443.51      9.81 o 
   9   1   8       62.24       57.66      5.09 o 
  10   1   8       17.42       12.86      4.22 o 
  11   1   8      118.89      133.79     10.20 o 
  12   1   8       15.41        7.71      7.14 o 
  13   1   8        0.29        6.52      7.65 o 
  14   1   8        3.92        3.08      7.48 o 
  15   1   8       16.65       15.10      8.17 o 
  16   1   8        3.27       -4.37      9.14 o 
  17   1   8       40.79       38.02      9.53 o 
  18   1   8       18.60        9.22      9.27 o 
 -23   2   8        5.96        4.85     15.18 o 
 -22   2   8        0.00        7.95      8.31 o 
 -21   2   8       51.27       68.71      9.48 o 
 -20   2   8        4.45       10.99      7.40 o 
 -19   2   8        0.00        5.17      6.94 o 
 -18   2   8       22.96       27.42      7.65 o 
 -17   2   8       39.47       41.08      8.51 o 
 -16   2   8       48.48       63.00      5.23 o 
 -15   2   8       79.83       86.12      5.52 o 
 -14   2   8      164.75      164.96      6.66 o 
 -13   2   8     1141.81     1114.70     14.53 o 
 -12   2   8      257.51      261.60      7.47 o 
 -11   2   8      514.34      504.81      9.76 o 
 -10   2   8      109.02      100.21      5.28 o 
  -9   2   8        0.18       -1.24      3.59 o 
  -8   2   8      137.61      137.26      5.29 o 
  -7   2   8      589.63      561.41      7.98 o 
  -6   2   8      154.46      145.29      5.17 o 
  -5   2   8      201.01      193.41      5.15 o 
  -4   2   8       53.78       31.61      4.33 o 
  -3   2   8        0.14       -3.63      3.63 o 
  -2   2   8        0.43       -0.66      3.69 o 
  -1   2   8       20.23        7.13      3.71 o 
   0   2   8       37.13       41.20      3.35 o 
   1   2   8       76.35       67.47      4.14 o 
   2   2   8      294.43      351.65      7.14 o 
   3   2   8      112.03      121.02      5.49 o 
   4   2   8       28.64       37.98      4.77 o 
   5   2   8      658.89      646.35      9.74 o 
   6   2   8      117.70      108.21      6.02 o 
   7   2   8      282.63      270.07      7.85 o 
   8   2   8      159.38      141.32      6.55 o 
   9   2   8      110.92      122.86      5.82 o 
  10   2   8       32.64       47.34      5.09 o 
  11   2   8        3.97       13.72      5.19 o 
  12   2   8       11.29        4.97      7.09 o 
  13   2   8        6.13       15.21      7.30 o 
  14   2   8        0.35        6.63      8.38 o 
  15   2   8        0.73        5.44      7.78 o 
  16   2   8       13.17        9.42      8.88 o 
  17   2   8        5.36       15.56      9.38 o 
 -22   3   8      191.09      198.15     13.02 o 
 -21   3   8        2.19       17.80      8.49 o 
 -20   3   8       20.54       29.30      8.30 o 
 -19   3   8        9.98        6.78      7.38 o 
 -18   3   8        0.45       -6.68      6.68 o 
 -17   3   8       30.38       39.00      6.55 o 
 -16   3   8        0.28       -3.23      4.43 o 
 -15   3   8       26.37       27.23      4.83 o 
 -14   3   8      351.67      313.86      7.97 o 
 -13   3   8       58.66       54.33      5.00 o 
 -12   3   8       30.73       31.35      4.79 o 
 -11   3   8      127.59      134.45      6.25 o 
 -10   3   8        2.16        5.15      4.15 o 
  -9   3   8     1984.51     1886.09     16.17 o 
  -8   3   8      382.66      354.05      8.78 o 
  -7   3   8      152.61      151.43      5.98 o 
  -6   3   8      307.51      337.68      7.68 o 
  -5   3   8       71.33       79.41      4.20 o 
  -4   3   8        9.89        4.76      2.98 o 
  -3   3   8      245.63      267.22      5.96 o 
  -2   3   8       27.43       28.41      3.48 o 
  -1   3   8       51.82       57.73      3.95 o 
   0   3   8      882.07      828.64      9.42 o 
   1   3   8      103.94      108.56      4.94 o 
   2   3   8       16.27       21.82      4.10 o 
   3   3   8       38.91       34.76      4.62 o 
   4   3   8      170.12      172.59      6.60 o 
   5   3   8     1584.44     1385.32     14.84 o 
   6   3   8       17.99       19.58      4.76 o 
   7   3   8      199.76      201.93      7.17 o 
   8   3   8       54.17       60.13      5.40 o 
   9   3   8      122.25      116.74      6.38 o 
  10   3   8       89.22       95.86      6.21 o 
  11   3   8        8.91       14.58      6.12 o 
  12   3   8        0.41        0.84      7.18 o 
  13   3   8      127.82      132.00     10.20 o 
  14   3   8        5.87       13.41     14.42 o 
  15   3   8       45.31       42.59      9.34 o 
  16   3   8        0.01        5.65      9.41 o 
 -20   4   8       50.31       47.68     11.79 o 
 -19   4   8       11.57        9.58     10.13 o 
 -18   4   8        6.05       -9.31      9.31 o 
 -17   4   8       15.68       18.15      8.12 o 
 -16   4   8       21.59        8.80      5.84 o 
 -15   4   8        6.49       -0.85      5.43 o 
 -14   4   8        0.10        1.61      5.54 o 
 -13   4   8        6.92        9.03      5.47 o 
 -12   4   8        5.22       -1.57      5.15 o 
 -11   4   8       13.38       15.17      6.43 o 
 -10   4   8      435.83      401.14     10.06 o 
  -9   4   8       63.77       77.48      9.71 o 
  -8   4   8       74.80       91.84      6.53 o 
  -7   4   8      107.98      133.52      7.06 o 
  -6   4   8       38.16       51.32      5.66 o 
  -5   4   8        5.40        2.11      4.80 o 
  -4   4   8      208.11      215.03      7.68 o 
  -3   4   8       73.18       95.30      6.38 o 
  -2   4   8       42.10       41.59      6.84 o 
  -1   4   8       47.92       65.35      6.50 o 
   0   4   8      565.56      546.71     13.36 o 
   1   4   8      219.16      193.46      8.91 o 
   2   4   8      530.82      484.61     10.96 o 
   3   4   8       15.28        3.03      5.36 o 
   4   4   8        0.07        1.71      4.94 o 
   5   4   8        3.16        7.60      5.00 o 
   6   4   8       59.66       59.73      5.27 o 
   7   4   8      151.93      157.58      7.02 o 
   8   4   8        0.15        4.85      4.59 o 
   9   4   8        7.74       11.33      4.82 o 
  10   4   8       15.01       23.99      5.12 o 
  11   4   8       12.63       23.92      8.38 o 
  12   4   8        2.52        0.29      6.62 o 
  13   4   8        0.00       23.35      7.83 o 
  14   4   8        2.83       17.58      8.57 o 
 -18   5   8        0.72       -6.00     20.59 o 
 -17   5   8       10.77       14.99     13.44 o 
 -16   5   8        0.18       -8.10      8.10 o 
 -15   5   8      105.38      112.26      8.38 o 
 -14   5   8       26.61       30.90     12.33 o 
 -13   5   8       24.26       30.37      6.77 o 
 -12   5   8        8.85       21.34      6.15 o 
 -11   5   8        4.14       11.50      6.71 o 
 -10   5   8        4.60        5.83      5.51 o 
  -9   5   8        0.87        5.02      6.92 o 
  -8   5   8        8.49        5.55      5.47 o 
  -7   5   8        0.03        5.87      5.29 o 
  -6   5   8       44.48       57.93      6.37 o 
  -5   5   8        1.20        3.39      5.22 o 
  -4   5   8       21.75       18.12      5.47 o 
  -3   5   8        1.53        0.99      7.65 o 
  -2   5   8        1.05       -3.84      7.27 o 
  -1   5   8        0.00       -2.51      6.48 o 
   0   5   8       10.21        2.11      6.30 o 
   1   5   8        0.10       -1.26      6.17 o 
   2   5   8        0.01        4.30      6.60 o 
   3   5   8       44.86       40.58      7.12 o 
   4   5   8       88.51       89.98      8.73 o 
   5   5   8       69.35       79.69      8.34 o 
   6   5   8        0.23       -1.49      6.38 o 
   7   5   8        1.12       -4.33      7.92 o 
   8   5   8        0.02        6.00      8.13 o 
   9   5   8        2.32        2.96     10.12 o 
  10   5   8        2.38       18.80      7.86 o 
  11   5   8        3.75        4.67      8.95 o 
  12   5   8       13.27       23.51     14.46 o 
 -14   6   8        9.25       29.61     11.32 o 
 -13   6   8        0.04       -7.10      7.10 o 
 -12   6   8       52.95       55.52      8.90 o 
 -11   6   8        9.50       -4.92      7.01 o 
 -10   6   8       36.71       20.87      7.81 o 
  -9   6   8       81.73       72.66      8.94 o 
  -8   6   8       69.52       74.26      8.77 o 
  -7   6   8      111.14      121.06      9.84 o 
  -6   6   8        2.11       -6.37     11.89 o 
  -5   6   8       19.79       18.68     10.17 o 
  -4   6   8        2.06        0.63      7.81 o 
  -3   6   8        6.29       -8.32      8.32 o 
  -2   6   8       19.39       18.82      7.51 o 
  -1   6   8        2.91       -2.11      8.62 o 
   0   6   8       11.66       20.36      7.47 o 
   1   6   8       14.09        2.17      6.76 o 
   2   6   8       70.23       69.11      8.44 o 
   3   6   8       38.57       44.90     12.99 o 
   4   6   8      151.87      132.02     12.99 o 
   5   6   8       22.38       32.02      8.00 o 
   6   6   8       51.71       76.57     18.94 o 
   7   6   8        5.07        9.24      9.94 o 
   8   6   8        0.26       11.92      9.58 o 
  -6   7   8       18.95       13.14     21.03 o 
  -5   7   8       77.34       79.95     11.56 o 
  -4   7   8        5.67        0.12      8.61 o 
  -3   7   8       64.97       53.60     10.33 o 
  -2   7   8       43.40       30.72      9.79 o 
  -1   7   8        5.00       -3.90      8.53 o 
   0   7   8        0.77       21.47     20.37 o 
 -24   1   9       46.75       46.35     10.21 o 
 -23   1   9        6.41       -0.62      8.41 o 
 -22   1   9       22.45       14.61     15.49 o 
 -21   1   9       67.51       49.21      8.92 o 
 -20   1   9       25.36       22.66      7.75 o 
 -19   1   9       13.73       22.79      7.49 o 
 -18   1   9        3.29        1.59      6.93 o 
 -17   1   9       79.47       72.90      5.28 o 
 -16   1   9       19.37       28.29      5.06 o 
 -15   1   9        2.71        5.45      4.25 o 
 -14   1   9       42.16       45.78      6.02 o 
 -13   1   9       20.56       14.96      4.61 o 
 -12   1   9      617.53      614.63      9.44 o 
 -11   1   9        8.08        7.77      4.04 o 
 -10   1   9      330.04      354.96      7.33 o 
  -9   1   9       40.39       43.98      4.30 o 
  -8   1   9       17.69       16.28      3.82 o 
  -7   1   9       23.20       28.18      3.72 o 
  -6   1   9      271.80      269.13      6.94 o 
  -5   1   9       11.20       13.13      4.10 o 
  -4   1   9      459.38      395.34      7.56 o 
  -3   1   9      112.03      145.37      5.64 o 
  -2   1   9      905.29      931.22     11.10 o 
  -1   1   9       25.16        9.75      3.71 o 
   0   1   9      131.67      100.87      4.48 o 
   1   1   9       23.08       29.71      3.93 o 
   2   1   9      237.26      213.55      6.14 o 
   3   1   9      144.59      153.98      5.89 o 
   4   1   9      338.57      285.86      7.25 o 
   5   1   9      290.86      240.59      7.15 o 
   6   1   9       95.83      102.30      6.08 o 
   7   1   9       49.97       44.90      5.57 o 
   8   1   9       44.12       52.98      5.31 o 
   9   1   9      238.78      242.22      7.24 o 
  10   1   9      101.73       86.53      5.53 o 
  11   1   9       86.56       77.54      8.94 o 
  12   1   9        0.25       -2.60      7.44 o 
  13   1   9        4.92       12.84      7.87 o 
  14   1   9        2.36        6.85      7.68 o 
  15   1   9        5.29       10.40      8.18 o 
  16   1   9       12.77       17.32      9.23 o 
  17   1   9       56.30       64.22     10.42 o 
 -23   2   9      111.82      108.15     11.29 o 
 -22   2   9      275.01      306.69     13.89 o 
 -21   2   9       14.30       11.56      7.98 o 
 -20   2   9        0.02       -3.91      7.13 o 
 -19   2   9        5.99        3.12      7.31 o 
 -18   2   9       60.72       57.01      8.13 o 
 -17   2   9        4.41        7.01      4.40 o 
 -16   2   9        0.05       -0.48      4.33 o 
 -15   2   9       12.08       18.59      4.98 o 
 -14   2   9      161.34      186.11      6.92 o 
 -13   2   9      141.22      162.08      6.75 o 
 -12   2   9       48.41       43.68      5.09 o 
 -11   2   9     2372.30     2281.22     18.20 o 
 -10   2   9      330.93      295.33      7.37 o 
  -9   2   9       46.46       37.98      4.30 o 
  -8   2   9      201.34      204.12      6.63 o 
  -7   2   9        0.42        1.65      4.05 o 
  -6   2   9        2.38       -0.92      3.54 o 
  -5   2   9      554.39      567.36      9.46 o 
  -4   2   9       13.25       19.43      4.61 o 
  -3   2   9        8.10       10.96      4.24 o 
  -2   2   9       14.42       13.87      4.41 o 
  -1   2   9       11.16       14.60      4.48 o 
   0   2   9       96.70       83.77      5.71 o 
   1   2   9      506.30      514.79      7.97 o 
   2   2   9      985.39      994.98     10.97 o 
   3   2   9     1006.26      917.49     11.01 o 
   4   2   9      125.94      155.75      6.42 o 
   5   2   9     1689.86     1513.55     14.86 o 
   6   2   9        2.51        2.87      4.67 o 
   7   2   9       30.63       20.58      4.94 o 
   8   2   9       80.61       87.61      5.77 o 
   9   2   9       33.69       38.40      5.01 o 
  10   2   9      249.16      247.82      7.69 o 
  11   2   9       61.64       84.18      6.88 o 
  12   2   9        0.49       -2.01      7.07 o 
  13   2   9       90.62      108.34      9.92 o 
  14   2   9       74.75       85.09      9.75 o 
  15   2   9      273.64      283.33     14.42 o 
  16   2   9       59.70       53.65     13.19 o 
 -22   3   9        0.52        8.54      9.49 o 
 -21   3   9       60.46       70.08     10.62 o 
 -20   3   9       15.72       17.47      8.09 o 
 -19   3   9        0.75        5.60      7.24 o 
 -18   3   9        8.11        9.98      6.22 o 
 -17   3   9      215.35      216.06      9.56 o 
 -16   3   9       41.07       40.96      5.37 o 
 -15   3   9        7.95       -1.27      4.65 o 
 -14   3   9      144.52      134.39      6.56 o 
 -13   3   9      400.74      370.98      8.48 o 
 -12   3   9      362.64      323.30      7.76 o 
 -11   3   9       73.58       75.69      6.47 o 
 -10   3   9      104.68       85.20      5.62 o 
  -9   3   9      368.66      344.48      8.13 o 
  -8   3   9       23.69       28.67      5.41 o 
  -7   3   9      101.91      115.09      5.77 o 
  -6   3   9      696.88      662.86      9.11 o 
  -5   3   9      374.38      297.44      6.45 o 
  -4   3   9      325.28      327.47      7.82 o 
  -3   3   9      107.73      116.30      4.32 o 
  -2   3   9      106.10      121.92      4.47 o 
  -1   3   9       52.48       67.64      4.01 o 
   0   3   9      220.60      183.90      6.16 o 
   1   3   9       25.61       30.51      4.23 o 
   2   3   9      491.46      449.49      8.37 o 
   3   3   9        0.06        3.49      4.13 o 
   4   3   9        8.16        5.04      5.16 o 
   5   3   9      448.89      398.33      8.64 o 
   6   3   9        0.19        2.15      4.23 o 
   7   3   9        2.46        4.04      4.73 o 
   8   3   9      273.01      245.44      7.89 o 
   9   3   9       22.31       27.63      6.47 o 
  10   3   9        3.89       15.56      4.85 o 
  11   3   9        1.30        2.16      7.93 o 
  12   3   9       42.24       56.17      8.40 o 
  13   3   9       31.82       34.99      8.44 o 
  14   3   9        6.23       22.19      8.30 o 
  15   3   9        0.83        9.10      8.56 o 
 -20   4   9      115.58      123.53     13.89 o 
 -19   4   9       20.80        4.84     11.88 o 
 -18   4   9        3.88        1.81      8.23 o 
 -17   4   9        2.67       -0.90      7.96 o 
 -16   4   9       12.05       15.78      6.16 o 
 -15   4   9       31.90       25.15      6.34 o 
 -14   4   9        4.35        6.09      5.78 o 
 -13   4   9      262.44      266.87      9.59 o 
 -12   4   9       18.49       13.54      6.00 o 
 -11   4   9        7.93       10.87      5.63 o 
 -10   4   9      548.90      492.50     10.96 o 
  -9   4   9      396.35      353.54      9.34 o 
  -8   4   9       94.55      117.55      7.90 o 
  -7   4   9       26.38       23.70      5.15 o 
  -6   4   9       98.21      101.97      6.52 o 
  -5   4   9       51.51       35.81      5.29 o 
  -4   4   9       58.19       55.44      5.30 o 
  -3   4   9       30.91       32.19      8.48 o 
  -2   4   9        8.93       16.05      6.60 o 
  -1   4   9       74.38       88.35      9.67 o 
   0   4   9      116.81      104.48      8.21 o 
   1   4   9      524.10      446.67     12.15 o 
   2   4   9       23.29       26.70      6.59 o 
   3   4   9        1.70        1.50      5.69 o 
   4   4   9      260.04      267.96      8.81 o 
   5   4   9        2.09       -3.60      6.01 o 
   6   4   9       44.21       43.07      7.13 o 
   7   4   9       31.65       32.06      8.51 o 
   8   4   9       29.32       29.18      6.89 o 
   9   4   9        1.05        9.98      6.33 o 
  10   4   9        6.31        9.15      7.32 o 
  11   4   9       19.15       13.83     10.37 o 
  12   4   9        6.63        4.62     11.30 o 
  13   4   9        4.39        6.92     12.35 o 
 -17   5   9       16.47       13.30      9.93 o 
 -16   5   9        4.35        5.94      9.96 o 
 -15   5   9        6.37       15.60      9.99 o 
 -14   5   9        0.00        5.02      9.71 o 
 -13   5   9        3.81       16.65      6.94 o 
 -12   5   9        0.10        4.87      6.63 o 
 -11   5   9       18.92       16.63      8.09 o 
 -10   5   9       82.02       69.93      8.17 o 
  -9   5   9       31.48       23.70      6.81 o 
  -8   5   9      182.72      179.81     17.29 o 
  -7   5   9       20.39       21.60      7.02 o 
  -6   5   9        3.83       -3.79      7.02 o 
  -5   5   9       10.67       11.97      7.03 o 
  -4   5   9       36.35       31.28      7.50 o 
  -3   5   9       38.49       27.88      7.23 o 
  -2   5   9       49.96       36.74      7.58 o 
  -1   5   9        4.79        2.59      8.47 o 
   0   5   9        8.25        8.51      6.54 o 
   1   5   9        1.17        7.23      6.68 o 
   2   5   9      326.47      293.52     12.01 o 
   3   5   9       42.99       52.67      7.81 o 
   4   5   9        0.32        3.52      6.37 o 
   5   5   9       59.56       57.07      8.60 o 
   6   5   9        2.25        3.33      6.81 o 
   7   5   9       14.22       14.79      7.11 o 
   8   5   9       14.33       31.40     10.98 o 
   9   5   9       32.20       32.81      8.88 o 
  10   5   9       17.98       20.95     11.74 o 
  11   5   9        1.73       -8.99      8.99 o 
 -13   6   9        0.30       -7.13      7.13 o 
 -12   6   9       12.47       15.52     12.27 o 
 -11   6   9       16.18       18.34     12.49 o 
 -10   6   9        9.94       18.85      7.84 o 
  -9   6   9       21.56       17.39      9.64 o 
  -8   6   9        0.23        2.08      7.10 o 
  -7   6   9       24.20       30.93      7.81 o 
  -6   6   9       19.59       13.98     10.24 o 
  -5   6   9       15.84       12.87      7.70 o 
  -4   6   9       17.98       11.71      7.18 o 
  -3   6   9       34.34       26.75      7.88 o 
  -2   6   9       31.21       20.57      7.81 o 
  -1   6   9        0.19        1.58      7.08 o 
   0   6   9       25.44       30.99      7.96 o 
   1   6   9        7.55       11.71      7.41 o 
   2   6   9       43.19       46.60     15.95 o 
   3   6   9        0.06        5.22      7.42 o 
   4   6   9       36.04       36.67      8.43 o 
   5   6   9       45.72       35.20      8.51 o 
   6   6   9        7.93       13.97     10.83 o 
   7   6   9       10.14       17.16     17.20 o 
 -24   0  10       30.93       38.51     14.22 o 
 -23   0  10       83.07       69.56     14.51 o 
 -22   0  10       22.51       12.19     17.31 o 
 -21   0  10       11.08       35.92     21.80 o 
 -20   0  10        0.43        5.02     10.71 o 
 -19   0  10       28.52       14.16     10.14 o 
 -18   0  10      101.75      133.94     24.75 o 
 -17   0  10      569.21      514.66     14.69 o 
 -16   0  10       44.58       33.63      6.45 o 
 -15   0  10      235.19      261.43     12.73 o 
 -14   0  10       75.43       68.27      7.74 o 
 -13   0  10       69.12       68.75      9.30 o 
 -12   0  10      216.12      229.55      9.91 o 
 -11   0  10       15.88       12.00      5.92 o 
 -10   0  10        0.33        1.03      5.49 o 
  -9   0  10       11.35       11.94      5.46 o 
  -8   0  10       10.26        2.44      6.45 o 
  -7   0  10      494.94      517.04     11.03 o 
  -6   0  10      474.96      451.63      9.78 o 
  -5   0  10      117.34      119.30      6.36 o 
  -4   0  10       99.80      101.32      5.85 o 
  -3   0  10      471.99      520.53      9.68 o 
  -2   0  10      938.62      871.00     15.37 o 
  -1   0  10       31.38       39.39      4.93 o 
   0   0  10      212.34      237.64      8.24 o 
   1   0  10      385.74      375.46     13.37 o 
   2   0  10      189.07      198.83     11.94 o 
   3   0  10        1.84       -0.87      6.29 o 
   4   0  10       38.98       38.77      7.21 o 
   5   0  10       70.76       56.67      8.66 o 
   6   0  10      172.48      176.61      9.82 o 
   7   0  10      575.14      464.65     12.54 o 
   8   0  10      394.85      331.66     11.74 o 
   9   0  10        1.40        4.88      6.28 o 
  10   0  10        0.03        9.88      6.42 o 
  11   0  10      117.03      112.10     14.13 o 
  12   0  10        1.82       10.72     11.21 o 
  13   0  10        0.65       11.61     25.52 o 
  14   0  10        7.93       25.54     12.15 o 
  15   0  10        2.24      -10.03     11.41 o 
  16   0  10       40.08       38.17     13.33 o 
 -24   1  10       20.24        4.88      9.22 o 
 -23   1  10        0.46        4.70      8.59 o 
 -22   1  10        1.67       -2.10      9.73 o 
 -21   1  10        0.20        5.60      7.78 o 
 -20   1  10        0.07       -1.41      7.91 o 
 -19   1  10       41.04       40.68      7.99 o 
 -18   1  10        5.23        9.88      5.92 o 
 -17   1  10       46.44       54.75      5.15 o 
 -16   1  10        0.71        5.91      5.32 o 
 -15   1  10       12.15       14.58      5.42 o 
 -14   1  10      305.28      274.20      7.57 o 
 -13   1  10        4.47        1.88      5.04 o 
 -12   1  10      578.35      508.86      9.19 o 
 -11   1  10     1226.95     1188.02     12.50 o 
 -10   1  10      301.22      274.30      7.30 o 
  -9   1  10        7.92        2.33      4.38 o 
  -8   1  10       37.57       46.28      4.63 o 
  -7   1  10      881.01      912.07      9.94 o 
  -6   1  10      288.76      270.97      5.38 o 
  -5   1  10       33.09       38.26      4.73 o 
  -4   1  10      215.26      245.95      8.09 o 
  -3   1  10       19.27       17.11      4.38 o 
  -2   1  10      225.23      249.20      7.05 o 
  -1   1  10      212.26      232.16      7.29 o 
   0   1  10      610.29      578.16      9.19 o 
   1   1  10      707.52      731.46     10.59 o 
   2   1  10      482.36      508.25     10.86 o 
   3   1  10      143.45      164.91      6.39 o 
   4   1  10        4.10        5.97      4.63 o 
   5   1  10      113.77      126.86      6.47 o 
   6   1  10      104.15       93.70      6.14 o 
   7   1  10       85.13       91.63      5.99 o 
   8   1  10       12.50       24.93      4.82 o 
   9   1  10       32.56       21.65      4.72 o 
  10   1  10       31.64       36.18      5.06 o 
  11   1  10       63.55       49.68      8.48 o 
  12   1  10        3.00       11.75      7.47 o 
  13   1  10        4.40        4.45      7.78 o 
  14   1  10        4.16        9.16      8.05 o 
  15   1  10       62.59       81.97     13.41 o 
  16   1  10       22.83       22.19     13.88 o 
 -23   2  10        0.45       -8.29      8.29 o 
 -22   2  10       32.06       29.87      9.04 o 
 -21   2  10       88.43       74.96      9.65 o 
 -20   2  10        4.51        2.12      7.44 o 
 -19   2  10       24.30       35.62      7.79 o 
 -18   2  10      111.09      119.77      9.37 o 
 -17   2  10      346.33      336.82      8.49 o 
 -16   2  10      590.55      526.51      9.70 o 
 -15   2  10       37.16       28.14      4.87 o 
 -14   2  10       90.17       96.55      5.90 o 
 -13   2  10      171.26      162.68      6.88 o 
 -12   2  10     1787.15     1721.30     15.99 o 
 -11   2  10       21.77       23.82      4.84 o 
 -10   2  10      273.81      240.82      7.36 o 
  -9   2  10      260.66      272.91      7.45 o 
  -8   2  10       20.25       19.64      4.63 o 
  -7   2  10       50.98       47.43      4.39 o 
  -6   2  10      951.22      961.21     12.56 o 
  -5   2  10      199.37      200.17      7.59 o 
  -4   2  10      165.61      168.38      7.28 o 
  -3   2  10      140.83      146.74      6.80 o 
  -2   2  10        4.05        3.10      4.66 o 
  -1   2  10      594.42      560.58     10.38 o 
   0   2  10        1.88        2.67      4.58 o 
   1   2  10      524.02      463.82      7.84 o 
   2   2  10     1866.68     1711.91     15.20 o 
   3   2  10      141.09      152.22      6.52 o 
   4   2  10      170.03      205.01      7.95 o 
   5   2  10        2.34       -1.59      4.61 o 
   6   2  10       34.57       38.18      5.17 o 
   7   2  10       11.86        3.81      5.40 o 
   8   2  10       45.39       46.41      5.32 o 
   9   2  10       28.47       37.53      5.36 o 
  10   2  10        4.86       12.89      6.84 o 
  11   2  10       25.55       34.19      7.97 o 
  12   2  10        8.50       18.86      7.73 o 
  13   2  10        0.00       11.20     13.15 o 
  14   2  10        0.15       21.40      8.56 o 
  15   2  10       38.74       54.31     10.12 o 
 -22   3  10       85.44       86.83     13.47 o 
 -21   3  10        1.20        2.45     10.27 o 
 -20   3  10        2.75       -2.11      7.57 o 
 -19   3  10       64.85       92.25      9.46 o 
 -18   3  10        3.73       13.29      6.33 o 
 -17   3  10        0.50        3.68      4.79 o 
 -16   3  10        3.64       -3.63      4.61 o 
 -15   3  10        3.32        2.09      4.52 o 
 -14   3  10       80.34       73.77      5.94 o 
 -13   3  10       87.43       85.37      8.33 o 
 -12   3  10       45.20       37.50      4.94 o 
 -11   3  10      537.42      485.01     10.69 o 
 -10   3  10      575.60      505.22      9.21 o 
  -9   3  10      115.18      113.47      6.18 o 
  -8   3  10       16.06       17.59      4.81 o 
  -7   3  10       56.13       61.26      5.23 o 
  -6   3  10      109.57      112.12      6.66 o 
  -5   3  10       12.30        7.73      5.06 o 
  -4   3  10      133.84      142.50      6.85 o 
  -3   3  10      567.52      549.45      9.97 o 
  -2   3  10      298.34      254.26      8.09 o 
  -1   3  10      264.24      258.77      8.05 o 
   0   3  10        0.69        4.19      4.93 o 
   1   3  10      344.94      338.92      9.01 o 
   2   3  10      257.84      269.74      8.37 o 
   3   3  10      319.04      325.95      8.91 o 
   4   3  10      173.68      183.19      6.92 o 
   5   3  10      281.26      253.52     10.67 o 
   6   3  10       28.39       43.02      6.56 o 
   7   3  10        0.65        4.90      4.48 o 
   8   3  10      151.85      149.84      7.12 o 
   9   3  10        8.66       18.15      7.95 o 
  10   3  10       14.64       19.19      5.57 o 
  11   3  10        2.16       17.05      8.42 o 
  12   3  10       40.75       51.58      9.82 o 
  13   3  10       98.18       98.01     11.75 o 
  14   3  10        0.56       11.38      9.20 o 
 -20   4  10       46.83       45.85     13.47 o 
 -19   4  10       12.01       22.13     13.47 o 
 -18   4  10        2.43        2.94     18.72 o 
 -17   4  10       26.18       32.85      7.33 o 
 -16   4  10        4.63        4.57      6.88 o 
 -15   4  10        0.48        1.22      6.24 o 
 -14   4  10       53.52       62.46      7.71 o 
 -13   4  10       29.89       35.80      6.99 o 
 -12   4  10        0.60        3.26      6.22 o 
 -11   4  10      177.96      143.41     10.80 o 
 -10   4  10       52.82       53.95      7.33 o 
  -9   4  10        3.62        5.20      6.10 o 
  -8   4  10        7.67        8.16      6.58 o 
  -7   4  10       18.56       27.29      6.73 o 
  -6   4  10        0.08        3.34      5.78 o 
  -5   4  10      139.22      153.53      9.33 o 
  -4   4  10       34.85       35.20      6.91 o 
  -3   4  10      294.73      257.57     10.52 o 
  -2   4  10      247.50      210.00     14.26 o 
  -1   4  10        1.26        2.21      5.90 o 
   0   4  10      207.47      196.57     10.31 o 
   1   4  10       63.18       65.32      7.75 o 
   2   4  10       13.30       10.97      6.53 o 
   3   4  10       41.77       28.33      7.05 o 
   4   4  10       95.36       99.41      8.66 o 
   5   4  10       44.71       51.39      7.67 o 
   6   4  10       23.71       18.02      6.87 o 
   7   4  10        0.00       -0.16      6.32 o 
   8   4  10        4.45        5.72      6.34 o 
   9   4  10       29.57       31.50      7.16 o 
  10   4  10       17.13       19.02      9.60 o 
  11   4  10       43.31       42.89     10.32 o 
  12   4  10        0.66       42.68     18.51 o 
 -17   5  10       16.80       36.28     11.54 o 
 -16   5  10        0.77       -2.21      7.21 o 
 -15   5  10       68.54       57.92     11.48 o 
 -14   5  10        3.01        1.11      6.95 o 
 -13   5  10       67.61       63.19      9.39 o 
 -12   5  10       25.54       26.71      7.48 o 
 -11   5  10       36.36       33.67     12.52 o 
 -10   5  10      124.83      121.76      9.54 o 
  -9   5  10       33.04       36.55      7.80 o 
  -8   5  10      144.11      159.98     10.37 o 
  -7   5  10        0.15       -3.25      6.56 o 
  -6   5  10       11.33       12.16      7.01 o 
  -5   5  10        0.83       -5.37      6.42 o 
  -4   5  10        3.31       -3.75     10.62 o 
  -3   5  10        7.86        6.06      6.63 o 
  -2   5  10        5.07        5.89      8.07 o 
  -1   5  10       37.75       36.47      7.63 o 
   0   5  10       15.47       17.63      7.36 o 
   1   5  10       22.81       18.40      7.27 o 
   2   5  10        1.30        8.83      6.87 o 
   3   5  10       51.60       45.40      8.02 o 
   4   5  10       46.64       37.81      7.90 o 
   5   5  10        2.14        5.80      8.16 o 
   6   5  10        0.81        6.25      6.82 o 
   7   5  10       14.28       31.07      7.53 o 
   8   5  10       23.56       23.88      7.57 o 
   9   5  10        0.38       13.59      7.57 o 
  10   5  10       27.18       34.50     13.48 o 
 -13   6  10        5.52       10.72     10.56 o 
 -12   6  10      132.49      140.36     16.47 o 
 -11   6  10        0.11        2.06      7.74 o 
 -10   6  10      108.57       92.22      9.91 o 
  -9   6  10       36.44       35.06      8.52 o 
  -8   6  10       73.72       48.53      8.65 o 
  -7   6  10        9.04       -3.00     10.47 o 
  -6   6  10        8.55        4.85      7.42 o 
  -5   6  10      100.82      124.79     16.74 o 
  -4   6  10       18.28       23.80     10.08 o 
  -3   6  10        6.22        5.18      7.53 o 
  -2   6  10        0.08       -8.60      8.60 o 
  -1   6  10       98.02       93.41      9.66 o 
   0   6  10       20.22        2.91      7.61 o 
   1   6  10       67.37       60.93      9.20 o 
   2   6  10       85.10       86.47      9.56 o 
   3   6  10        0.49       -6.46     11.57 o 
   4   6  10      106.37      113.74     10.20 o 
   5   6  10       29.68       37.44     12.08 o 
 -23   1  11       28.35       31.25      9.23 o 
 -22   1  11       38.99       44.31      9.36 o 
 -21   1  11        1.28        8.92      8.18 o 
 -20   1  11        7.91        9.30      7.54 o 
 -19   1  11        2.92        9.76      8.28 o 
 -18   1  11        6.18       10.60      4.65 o 
 -17   1  11      347.70      328.33      8.36 o 
 -16   1  11      205.78      208.79      7.38 o 
 -15   1  11        0.34        8.24      4.44 o 
 -14   1  11      126.25      114.36      6.15 o 
 -13   1  11      268.23      248.97      7.66 o 
 -12   1  11      491.76      456.06      8.93 o 
 -11   1  11       47.26       54.74      5.38 o 
 -10   1  11      598.40      565.49      9.31 o 
  -9   1  11       44.91       44.10      5.04 o 
  -8   1  11        7.53        4.63      4.07 o 
  -7   1  11      132.54      143.71      5.18 o 
  -6   1  11      667.08      640.89     10.51 o 
  -5   1  11       85.04      107.23      6.26 o 
  -4   1  11        8.13        5.04      4.46 o 
  -3   1  11      157.27      171.47      8.87 o 
  -2   1  11      176.64      160.30      6.78 o 
  -1   1  11      337.23      348.71      9.77 o 
   0   1  11      199.32      214.08      6.39 o 
   1   1  11       97.11      106.31      5.66 o 
   2   1  11       84.96       95.72      5.80 o 
   3   1  11      382.44      358.89      8.13 o 
   4   1  11      144.74      150.95      6.80 o 
   5   1  11        0.38       -4.51      4.51 o 
   6   1  11        5.76        4.94      4.96 o 
   7   1  11       46.38       35.32      6.12 o 
   8   1  11        0.01        1.67      4.72 o 
   9   1  11        0.21        2.63      4.52 o 
  10   1  11      220.13      232.46     10.06 o 
  11   1  11      104.00      126.11     10.30 o 
  12   1  11        1.66        3.29      8.41 o 
  13   1  11       37.59       37.43      9.21 o 
  14   1  11        8.58       16.83      9.86 o 
  15   1  11        1.63       -0.52      9.26 o 
 -23   2  11        1.09       -1.89     10.81 o 
 -22   2  11       18.61       24.86      8.98 o 
 -21   2  11       35.09       47.31      8.95 o 
 -20   2  11        3.91        8.06      7.48 o 
 -19   2  11       24.38       18.03      7.66 o 
 -18   2  11       29.32       36.20      6.58 o 
 -17   2  11       95.33       92.13      6.22 o 
 -16   2  11       79.53       75.89      5.89 o 
 -15   2  11       17.70       23.57      4.86 o 
 -14   2  11      279.61      285.56      8.18 o 
 -13   2  11        1.82        3.55      4.42 o 
 -12   2  11      128.37      124.28      6.28 o 
 -11   2  11      845.14      741.47     10.90 o 
 -10   2  11       36.01       37.56      5.51 o 
  -9   2  11      238.72      227.12      7.31 o 
  -8   2  11      469.33      439.01      7.67 o 
  -7   2  11       28.75       25.44      5.53 o 
  -6   2  11      429.11      408.17      9.62 o 
  -5   2  11       77.59       92.79      6.68 o 
  -4   2  11      147.40      172.87      7.64 o 
  -3   2  11      148.97      140.92      7.19 o 
  -2   2  11       32.37       29.51      5.57 o 
  -1   2  11      139.10      167.17      7.70 o 
   0   2  11       29.14       28.74      5.65 o 
   1   2  11       24.07       26.05      5.71 o 
   2   2  11      280.89      280.04      7.41 o 
   3   2  11      679.81      621.25      9.93 o 
   4   2  11       15.98       28.21      4.94 o 
   5   2  11      809.92      760.09     11.14 o 
   6   2  11        6.54        5.09      4.64 o 
   7   2  11       60.05       69.97      5.93 o 
   8   2  11      160.86      150.16      7.20 o 
   9   2  11        3.71        8.64      4.88 o 
  10   2  11       77.25       88.73     10.43 o 
  11   2  11        1.72       12.32      7.70 o 
  12   2  11       53.41       48.81      8.94 o 
  13   2  11        7.92       -8.14     16.92 o 
  14   2  11        9.86       12.15      8.96 o 
 -21   3  11        6.25       22.15     12.74 o 
 -20   3  11       85.82       78.21     11.89 o 
 -19   3  11       27.09       38.86     17.47 o 
 -18   3  11      135.93      142.71     10.24 o 
 -17   3  11        3.16       -2.77      4.73 o 
 -16   3  11        1.34        0.40      4.98 o 
 -15   3  11       13.85       13.31      6.38 o 
 -14   3  11        0.19       -4.53      4.53 o 
 -13   3  11      199.96      201.92      8.29 o 
 -12   3  11       10.72       19.51      5.44 o 
 -11   3  11      382.13      347.96      9.29 o 
 -10   3  11      229.58      226.64      9.30 o 
  -9   3  11      210.58      206.30      8.99 o 
  -8   3  11        0.43        4.17      5.16 o 
  -7   3  11        6.34       -0.13      5.37 o 
  -6   3  11       37.43       37.37      6.69 o 
  -5   3  11        0.65       -0.01      5.26 o 
  -4   3  11        7.44        3.16      6.19 o 
  -3   3  11       17.24       15.33      5.19 o 
  -2   3  11       14.65       38.50      8.27 o 
  -1   3  11       30.65       42.94      6.55 o 
   0   3  11       29.25       46.38      7.26 o 
   1   3  11      302.34      286.01      8.57 o 
   2   3  11      878.73      861.30     13.73 o 
   3   3  11      170.38      150.34      7.54 o 
   4   3  11      106.23       95.70      6.71 o 
   5   3  11      159.45      163.27      9.41 o 
   6   3  11       71.98       71.29      6.60 o 
   7   3  11       82.86       83.48      6.79 o 
   8   3  11        0.66       16.97      5.43 o 
   9   3  11       16.88       15.73      7.21 o 
  10   3  11        1.16       14.48     12.62 o 
  11   3  11       13.24       32.16     13.07 o 
  12   3  11        0.02       24.02      9.37 o 
  13   3  11       83.10       90.31     11.81 o 
 -19   4  11        0.62        8.39     11.73 o 
 -18   4  11        1.59        8.06      9.19 o 
 -17   4  11        0.92        5.48     10.66 o 
 -16   4  11       14.77       17.55      7.99 o 
 -15   4  11       15.89       22.74      8.25 o 
 -14   4  11        9.97       18.77      6.74 o 
 -13   4  11        3.50        4.91      6.92 o 
 -12   4  11        5.20        2.94      6.19 o 
 -11   4  11      105.06      106.45      9.42 o 
 -10   4  11      469.27      375.78     11.65 o 
  -9   4  11        0.95        3.02      6.40 o 
  -8   4  11       77.17       73.90      7.94 o 
  -7   4  11       20.26       35.16      7.25 o 
  -6   4  11      160.35      106.62      8.77 o 
  -5   4  11        5.13       10.44      7.71 o 
  -4   4  11        1.31        0.54      6.02 o 
  -3   4  11       11.87        2.80      6.39 o 
  -2   4  11      118.64       97.83      8.42 o 
  -1   4  11       38.53       39.99      7.28 o 
   0   4  11       41.97       55.44      7.48 o 
   1   4  11        3.80        7.80      6.61 o 
   2   4  11       20.94       28.35      7.06 o 
   3   4  11       15.22       19.37      6.74 o 
   4   4  11       38.73       50.70      7.65 o 
   5   4  11       75.34       65.15      8.08 o 
   6   4  11       62.16       68.31      8.00 o 
   7   4  11       67.70       59.76     10.17 o 
   8   4  11        0.12        5.47      6.64 o 
   9   4  11      171.62      183.91     10.55 o 
  10   4  11       11.22       41.11      9.05 o 
  11   4  11        1.63       14.18     12.66 o 
 -17   5  11       29.29       43.08     11.70 o 
 -16   5  11       29.93       40.72      8.51 o 
 -15   5  11       75.49       77.53      9.21 o 
 -14   5  11       19.66       17.79      8.04 o 
 -13   5  11       45.75       45.50      8.37 o 
 -12   5  11       64.54       84.79      8.88 o 
 -11   5  11       65.11       45.61      8.06 o 
 -10   5  11        0.45        1.36      6.70 o 
  -9   5  11      134.58      137.60      9.94 o 
  -8   5  11       93.26       82.34      8.97 o 
  -7   5  11        0.66        1.88      7.52 o 
  -6   5  11        0.88       -6.37      6.37 o 
  -5   5  11       93.67      113.72      9.68 o 
  -4   5  11        1.00       -0.65      7.84 o 
  -3   5  11       18.09       13.52      7.27 o 
  -2   5  11        0.16        4.72      7.02 o 
  -1   5  11       24.19       20.91      8.13 o 
   0   5  11       63.88       70.77      8.56 o 
   1   5  11        1.14       -0.92      7.08 o 
   2   5  11       27.94       18.18      7.18 o 
   3   5  11        9.23       15.67      7.52 o 
   4   5  11        0.30       12.56      8.73 o 
   5   5  11        0.51       11.78      7.13 o 
   6   5  11        5.08        7.08      7.30 o 
   7   5  11       11.68       19.22      7.64 o 
   8   5  11       27.64       32.60      8.33 o 
 -12   6  11       40.52       43.56      8.97 o 
 -11   6  11       24.61       15.55      8.22 o 
 -10   6  11        5.63        1.61      7.86 o 
  -9   6  11       12.72        6.23      7.87 o 
  -8   6  11       15.35       10.46      8.22 o 
  -7   6  11       48.69       63.97      9.38 o 
  -6   6  11        2.46       -1.19      7.72 o 
  -5   6  11       20.18       22.18     14.50 o 
  -4   6  11        5.27        3.40      7.85 o 
  -3   6  11       33.48       33.64      8.47 o 
  -2   6  11       11.65        8.14      7.83 o 
  -1   6  11       70.35       49.26      8.93 o 
   0   6  11       36.65       26.97      8.32 o 
   1   6  11        0.24        3.41      7.71 o 
   2   6  11        1.17        5.05      9.99 o 
   3   6  11       58.42       51.27      9.12 o 
   4   6  11      148.98      157.50     25.63 o 
 -23   0  12       36.36       36.28     13.23 o 
 -22   0  12       77.28       85.21     14.70 o 
 -21   0  12        0.27       -0.19     10.12 o 
 -20   0  12       12.07       26.70     11.51 o 
 -19   0  12        0.22       17.78     14.24 o 
 -18   0  12        2.91       10.42      6.55 o 
 -17   0  12        0.06        3.75      6.30 o 
 -16   0  12       46.60       49.92      7.24 o 
 -15   0  12       80.66       77.21      7.94 o 
 -14   0  12      231.04      211.58     11.66 o 
 -13   0  12      649.73      631.52     14.07 o 
 -12   0  12     1258.69     1216.13     18.92 o 
 -11   0  12      151.28      137.45      9.49 o 
 -10   0  12     2147.60     2082.37     24.95 o 
  -9   0  12       10.97        3.13      7.19 o 
  -8   0  12      239.27      218.39      9.40 o 
  -7   0  12       75.40       90.00      8.51 o 
  -6   0  12        0.11       -1.58      4.82 o 
  -5   0  12      668.83      650.20     15.44 o 
  -4   0  12       29.02       23.03      5.03 o 
  -3   0  12       62.75       76.55      7.51 o 
  -2   0  12      171.92      176.30      8.00 o 
  -1   0  12        9.27        8.97      6.25 o 
   0   0  12     1884.20     1748.77     28.98 o 
   1   0  12       71.66       55.60      7.69 o 
   2   0  12      199.63      191.67     10.22 o 
   3   0  12       26.24       15.80      7.29 o 
   4   0  12       33.35       36.50      7.40 o 
   5   0  12      148.25      121.27      9.24 o 
   6   0  12      156.11      182.09     10.34 o 
   7   0  12        0.02        6.44      7.10 o 
   8   0  12        7.17        7.26      6.94 o 
   9   0  12       15.43       11.16      9.86 o 
  10   0  12      508.37      453.16     19.19 o 
  11   0  12       45.19       46.08     17.20 o 
  12   0  12       20.04       15.40     11.88 o 
  13   0  12       22.73       21.10     12.50 o 
  14   0  12       81.79       81.59     15.50 o 
 -23   1  12        9.85       23.03      9.64 o 
 -22   1  12        0.32       18.71      8.49 o 
 -21   1  12       99.75      108.51     10.19 o 
 -20   1  12       75.06       98.54      9.76 o 
 -19   1  12       73.93       78.74     10.37 o 
 -18   1  12       28.20       34.80      5.30 o 
 -17   1  12       13.70        9.54      4.85 o 
 -16   1  12      142.71      149.16      6.92 o 
 -15   1  12        2.66        0.90      4.33 o 
 -14   1  12      784.81      704.02     10.66 o 
 -13   1  12      164.42      171.19      8.83 o 
 -12   1  12       40.41       39.71      5.19 o 
 -11   1  12       58.91       53.61      5.94 o 
 -10   1  12        0.00       -4.28      4.69 o 
  -9   1  12      299.37      275.31      7.45 o 
  -8   1  12       33.76       40.91      4.39 o 
  -7   1  12       79.13       91.95      6.50 o 
  -6   1  12      116.41      130.25      6.87 o 
  -5   1  12       32.66       30.55      5.34 o 
  -4   1  12        2.52        6.78      4.92 o 
  -3   1  12       42.08       37.48      5.54 o 
  -2   1  12       74.11       95.67      6.58 o 
  -1   1  12      355.08      311.37     10.13 o 
   0   1  12      142.18      146.11      8.44 o 
   1   1  12       10.99       10.87      5.29 o 
   2   1  12      539.64      478.89      9.13 o 
   3   1  12      250.04      204.48      7.29 o 
   4   1  12      708.03      665.14     10.44 o 
   5   1  12       16.93       16.59      4.96 o 
   6   1  12       42.39       45.64      5.52 o 
   7   1  12        1.90        3.82      4.89 o 
   8   1  12      137.40      131.85      8.24 o 
   9   1  12      175.62      166.76      7.39 o 
  10   1  12        0.09       -5.27      7.46 o 
  11   1  12       22.84       21.20      8.95 o 
  12   1  12        0.98       -1.42      7.88 o 
  13   1  12        1.77        4.77      8.63 o 
  14   1  12       45.08       49.33     10.06 o 
 -22   2  12       56.18       73.01     10.30 o 
 -21   2  12       15.14       21.47      8.42 o 
 -20   2  12        2.33       -7.10      7.10 o 
 -19   2  12        8.26       17.24      6.25 o 
 -18   2  12       21.96       36.87      6.43 o 
 -17   2  12        0.85        3.85      4.84 o 
 -16   2  12       39.11       47.68      5.52 o 
 -15   2  12        0.35        3.76      4.70 o 
 -14   2  12       12.19       10.80      4.69 o 
 -13   2  12       30.42       27.27      5.01 o 
 -12   2  12      324.35      292.65      8.12 o 
 -11   2  12      341.47      316.96      9.36 o 
 -10   2  12       39.22       45.09      6.12 o 
  -9   2  12        0.95        9.64      5.85 o 
  -8   2  12       26.02       31.98      6.21 o 
  -7   2  12        5.41        4.59      5.40 o 
  -6   2  12       51.84       48.97      6.76 o 
  -5   2  12      422.63      392.07     10.18 o 
  -4   2  12      124.83      127.34      7.43 o 
  -3   2  12        3.00       -3.63      5.45 o 
  -2   2  12      344.38      316.07      9.48 o 
  -1   2  12      137.97      133.62     11.61 o 
   0   2  12       38.64       37.16      5.95 o 
   1   2  12       32.82       42.31      6.05 o 
   2   2  12      138.84      129.14      7.50 o 
   3   2  12      136.89      117.80      7.19 o 
   4   2  12      105.90      129.24      7.35 o 
   5   2  12       19.76       27.04      5.67 o 
   6   2  12        0.29        7.37      5.27 o 
   7   2  12       22.15       30.28      5.77 o 
   8   2  12        0.00       12.34      5.39 o 
   9   2  12        5.97       22.86      5.68 o 
  10   2  12        0.08       12.72      6.49 o 
  11   2  12        2.30        0.86     11.48 o 
  12   2  12        4.88       21.22      9.74 o 
  13   2  12        1.52       10.28      9.41 o 
 -21   3  12        2.87        8.61     16.43 o 
 -20   3  12        2.27       13.23     12.15 o 
 -19   3  12       32.91       40.84      9.75 o 
 -18   3  12        6.24       20.09      8.49 o 
 -17   3  12        4.71        8.14      5.85 o 
 -16   3  12       25.02       26.79      6.52 o 
 -15   3  12       14.30       27.26      6.97 o 
 -14   3  12       50.23       64.24      7.55 o 
 -13   3  12       84.79       82.07      7.98 o 
 -12   3  12        6.25        7.66      7.30 o 
 -11   3  12       17.88       13.83      6.19 o 
 -10   3  12       10.09       14.71      5.57 o 
  -9   3  12        3.89        7.51      5.14 o 
  -8   3  12      183.93      173.43      7.96 o 
  -7   3  12        3.53       12.24      5.53 o 
  -6   3  12       31.45       24.41      5.55 o 
  -5   3  12       96.51       64.86      6.27 o 
  -4   3  12      167.54      163.55     13.41 o 
  -3   3  12      430.48      409.57     13.63 o 
  -2   3  12      311.02      287.71      9.54 o 
  -1   3  12       75.66       70.65      7.24 o 
   0   3  12        6.57       11.77      5.31 o 
   1   3  12       18.16       27.40      5.46 o 
   2   3  12       47.95       47.89      5.89 o 
   3   3  12      325.67      328.78      9.53 o 
   4   3  12      250.30      233.17      8.98 o 
   5   3  12       11.26       15.20      5.44 o 
   6   3  12       13.29       16.51      6.13 o 
   7   3  12        6.46       10.42      5.36 o 
   8   3  12       64.09       67.82      6.71 o 
   9   3  12      131.92      142.80      8.10 o 
  10   3  12        9.39        6.87     14.01 o 
  11   3  12       56.43       62.13     13.04 o 
  12   3  12       20.31       24.94      9.75 o 
 -19   4  12        6.80       11.64     15.33 o 
 -18   4  12        9.82       34.81     10.73 o 
 -17   4  12      133.14      160.07     10.54 o 
 -16   4  12        3.20       11.15      6.56 o 
 -15   4  12        3.62       10.51      6.74 o 
 -14   4  12       29.40       26.45      7.86 o 
 -13   4  12       67.99       62.77      8.82 o 
 -12   4  12        2.89       -3.30      6.36 o 
 -11   4  12      106.20      108.69      9.16 o 
 -10   4  12       93.83       90.39     10.19 o 
  -9   4  12        5.59        0.67      7.11 o 
  -8   4  12      117.81      112.27      9.04 o 
  -7   4  12       23.20       39.36      7.53 o 
  -6   4  12       58.85       58.55      7.65 o 
  -5   4  12        0.30        1.72      6.40 o 
  -4   4  12       34.97       48.24      7.47 o 
  -3   4  12        9.14       15.92      7.10 o 
  -2   4  12      178.82      192.25     10.63 o 
  -1   4  12      237.02      240.20     11.00 o 
   0   4  12       25.26       29.78      7.40 o 
   1   4  12      113.80      109.49      8.93 o 
   2   4  12        4.04       10.08      8.03 o 
   3   4  12       37.65       30.56      7.34 o 
   4   4  12        5.23       -6.32      6.48 o 
   5   4  12        1.52        5.82      6.56 o 
   6   4  12        0.93        2.95      6.54 o 
   7   4  12       22.46        7.38      6.92 o 
   8   4  12       77.00       87.89      8.95 o 
   9   4  12       12.50       18.18      8.70 o 
  10   4  12       63.25       65.96     17.82 o 
 -16   5  12       36.03       47.76      8.76 o 
 -15   5  12        9.96       14.83      8.07 o 
 -14   5  12        1.06       -1.92      7.23 o 
 -13   5  12        0.00       -1.06      8.88 o 
 -12   5  12        7.62        3.02      9.07 o 
 -11   5  12        2.20        1.81      6.99 o 
 -10   5  12       84.30       76.75      8.82 o 
  -9   5  12       79.24       82.18      9.03 o 
  -8   5  12       18.84       10.26      7.36 o 
  -7   5  12       30.84       26.22      7.45 o 
  -6   5  12       10.52        8.41      9.96 o 
  -5   5  12       12.87        2.57      7.01 o 
  -4   5  12       23.50       24.75     13.72 o 
  -3   5  12       15.49       28.01      8.53 o 
  -2   5  12        6.33        1.75     10.75 o 
  -1   5  12       18.15       10.42      7.09 o 
   0   5  12        7.27       12.71      7.35 o 
   1   5  12        6.38        6.20      7.37 o 
   2   5  12       20.20       19.16      7.78 o 
   3   5  12       53.19       61.45      8.68 o 
   4   5  12      273.88      286.27     18.62 o 
   5   5  12       23.30       28.04      7.91 o 
   6   5  12        0.58       -2.80      7.27 o 
   7   5  12        6.02       14.22     11.70 o 
 -10   6  12       19.38       30.51      8.75 o 
  -9   6  12        0.55        9.71      7.98 o 
  -8   6  12        2.25        0.65      8.00 o 
  -7   6  12       50.12       43.14     11.77 o 
  -6   6  12        1.94       -2.13      7.52 o 
  -5   6  12        6.14       -3.86      8.11 o 
  -4   6  12        2.51       -2.08      8.04 o 
  -3   6  12       25.10       25.36      8.31 o 
  -2   6  12        1.68       -3.35      8.17 o 
  -1   6  12      157.88      147.85     11.50 o 
   0   6  12        9.64       -2.80      8.06 o 
   1   6  12        4.43        8.60      8.14 o 
 -23   1  13        0.05        9.01      8.73 o 
 -22   1  13       10.67       19.79     10.40 o 
 -21   1  13        7.91       27.16     13.50 o 
 -20   1  13        3.02       15.07      7.70 o 
 -19   1  13      120.15      147.96      8.69 o 
 -18   1  13       52.52       69.36      7.44 o 
 -17   1  13      161.59      164.66      7.37 o 
 -16   1  13        3.86        2.05      4.76 o 
 -15   1  13       29.11       26.66      4.97 o 
 -14   1  13      129.55      136.46      6.58 o 
 -13   1  13      164.80      152.40      6.87 o 
 -12   1  13        1.76        4.46      4.61 o 
 -11   1  13       78.61       89.61      5.84 o 
 -10   1  13      662.64      662.27     10.01 o 
  -9   1  13       60.13       59.20      6.45 o 
  -8   1  13       12.56       11.56      5.31 o 
  -7   1  13       19.10       21.85      5.70 o 
  -6   1  13       15.16       11.69      7.85 o 
  -5   1  13       66.81       55.45      6.11 o 
  -4   1  13        3.62        3.20      5.36 o 
  -3   1  13      157.90      153.48      7.52 o 
  -2   1  13      504.86      489.49     10.42 o 
  -1   1  13        2.72       -1.53      5.00 o 
   0   1  13      160.44      170.95      7.78 o 
   1   1  13       14.35        7.35      5.36 o 
   2   1  13      452.17      408.67      9.97 o 
   3   1  13      131.79      141.25     10.39 o 
   4   1  13      597.78      553.63     12.61 o 
   5   1  13      113.91      118.54      7.30 o 
   6   1  13        5.60       18.52      5.49 o 
   7   1  13       66.28       90.22      6.84 o 
   8   1  13        8.22       12.67      5.38 o 
   9   1  13       60.54       66.32      6.37 o 
  10   1  13        6.28        0.98      8.49 o 
  11   1  13       16.52       18.28      9.47 o 
  12   1  13       10.15        9.94      9.76 o 
  13   1  13       11.63       24.22     18.40 o 
 -22   2  13        2.35        0.25     11.62 o 
 -21   2  13       78.30       91.25     11.06 o 
 -20   2  13       68.49       77.28     13.67 o 
 -19   2  13       60.36       64.45      7.97 o 
 -18   2  13      177.18      200.38      9.83 o 
 -17   2  13        9.05       10.50      5.28 o 
 -16   2  13       37.94       46.97      6.04 o 
 -15   2  13        0.01       -0.61      5.08 o 
 -14   2  13        9.43       20.98      5.66 o 
 -13   2  13        0.40        9.64      5.51 o 
 -12   2  13        0.28       -5.15      5.15 o 
 -11   2  13        3.05        2.39      6.04 o 
 -10   2  13       32.81       25.92      5.77 o 
  -9   2  13       33.38       36.52      5.93 o 
  -8   2  13       23.24       23.75      5.84 o 
  -7   2  13       16.23       15.68      5.85 o 
  -6   2  13        0.20       -1.82      5.49 o 
  -5   2  13      564.07      497.42     12.95 o 
  -4   2  13      129.00      123.55      7.55 o 
  -3   2  13       40.52       41.02      6.17 o 
  -2   2  13        9.86        7.41      5.24 o 
  -1   2  13      109.60      119.34      7.41 o 
   0   2  13       84.28       84.14      6.78 o 
   1   2  13        8.91       14.61      5.38 o 
   2   2  13      135.32      146.60     10.53 o 
   3   2  13      103.06      103.54      7.16 o 
   4   2  13      560.00      520.95     11.19 o 
   5   2  13        3.48        9.17      5.96 o 
   6   2  13        9.48       11.40      5.49 o 
   7   2  13      120.52      132.27      7.87 o 
   8   2  13        4.09       15.10      5.64 o 
   9   2  13       61.66       71.93      7.95 o 
  10   2  13        6.38       28.76     12.41 o 
  11   2  13       37.25       49.61     14.64 o 
  12   2  13        0.30        5.17      9.81 o 
 -21   3  13        9.64       35.27     19.28 o 
 -20   3  13       12.90       32.80     12.69 o 
 -19   3  13       60.22       87.18     11.01 o 
 -18   3  13        1.42       13.38     12.52 o 
 -17   3  13      213.89      239.66     12.01 o 
 -16   3  13        0.87       16.10      6.96 o 
 -15   3  13       17.61       14.90      6.52 o 
 -14   3  13      133.57      147.26      9.50 o 
 -13   3  13        7.44       16.10      6.37 o 
 -12   3  13       62.08       65.15      9.61 o 
 -11   3  13        0.45        5.33      6.05 o 
 -10   3  13        1.30        4.81      6.31 o 
  -9   3  13       18.20       16.18      6.62 o 
  -8   3  13      355.11      315.57     11.05 o 
  -7   3  13        1.70        2.59      5.94 o 
  -6   3  13       75.56       43.87      7.45 o 
  -5   3  13       71.64       59.19      7.52 o 
  -4   3  13      252.52      225.96     10.42 o 
  -3   3  13        0.87       -2.18      5.98 o 
  -2   3  13       53.19       58.50      6.16 o 
  -1   3  13      100.74      110.21      9.43 o 
   0   3  13       32.15       34.42      5.87 o 
   1   3  13        1.46        9.17      5.39 o 
   2   3  13       54.70       69.12      6.66 o 
   3   3  13      312.50      299.37      9.57 o 
   4   3  13       16.45       32.02      6.72 o 
   5   3  13       12.88        8.53      5.51 o 
   6   3  13       21.72       27.50      9.12 o 
   7   3  13      162.63      140.24      8.24 o 
   8   3  13        2.45        9.42      5.67 o 
   9   3  13        0.90        6.21      8.03 o 
  10   3  13       80.94       83.85     11.16 o 
  11   3  13        0.05       11.23     11.09 o 
 -18   4  13       32.46       39.07     11.19 o 
 -17   4  13       18.31       24.01      9.10 o 
 -16   4  13       30.49       40.03      8.05 o 
 -15   4  13       40.50       53.07      8.03 o 
 -14   4  13       55.36       49.69      8.00 o 
 -13   4  13      147.01      159.82     10.19 o 
 -12   4  13       78.57       83.53      8.73 o 
 -11   4  13       32.80       50.97      7.82 o 
 -10   4  13      112.58       93.32      9.00 o 
  -9   4  13       63.23       70.17      8.35 o 
  -8   4  13       48.52       50.86      7.80 o 
  -7   4  13       48.47       51.07      8.00 o 
  -6   4  13        0.82        5.86      6.78 o 
  -5   4  13      113.64      107.12      9.18 o 
  -4   4  13       11.76        6.69      7.00 o 
  -3   4  13        0.35       -0.08      6.59 o 
  -2   4  13        2.32       -4.87      6.46 o 
  -1   4  13        5.71        5.12      6.57 o 
   0   4  13       14.55       14.14      7.16 o 
   1   4  13       41.22       37.78      7.82 o 
   2   4  13       29.22       20.04      7.31 o 
   3   4  13      261.50      266.00     15.61 o 
   4   4  13      120.25      129.12      9.71 o 
   5   4  13        6.03        9.37      6.89 o 
   6   4  13       11.44       12.96      6.97 o 
   7   4  13       13.13       21.14     10.12 o 
   8   4  13        5.56       18.27      7.34 o 
   9   4  13       45.89       47.73      9.48 o 
 -15   5  13        4.11       21.94      7.95 o 
 -14   5  13       10.94       10.31      7.98 o 
 -13   5  13        4.68        4.44     11.54 o 
 -12   5  13        2.32        5.63      7.42 o 
 -11   5  13        8.91        7.07      7.41 o 
 -10   5  13        6.10       25.50      9.30 o 
  -9   5  13       60.85       66.81      8.89 o 
  -8   5  13       22.48       23.30     11.86 o 
  -7   5  13       10.11       11.92      7.34 o 
  -6   5  13       17.32        9.35      7.28 o 
  -5   5  13       65.65       72.97      9.08 o 
  -4   5  13        4.18        5.89     10.54 o 
  -3   5  13        6.61        5.60     10.09 o 
  -2   5  13        3.31        4.91      7.03 o 
  -1   5  13        1.01       -0.94      6.81 o 
   0   5  13        1.64        2.25      7.28 o 
   1   5  13       43.81       47.96      8.59 o 
   2   5  13        7.39        6.51      9.16 o 
   3   5  13        6.33       -0.95      7.32 o 
   4   5  13        3.22        4.32      7.67 o 
   5   5  13        8.03       12.23     15.02 o 
  -8   6  13       58.32       58.19      9.75 o 
  -7   6  13       32.34       38.52     15.87 o 
  -6   6  13       70.61       52.27      9.73 o 
  -5   6  13       58.75       58.16      9.69 o 
  -4   6  13        8.47        0.35      8.04 o 
  -3   6  13        0.98        2.91      8.20 o 
  -2   6  13        2.85        3.44      9.25 o 
 -22   0  14      198.52      194.24     17.53 o 
 -21   0  14       12.01       30.79     44.14 o 
 -20   0  14        0.71       12.67     18.95 o 
 -19   0  14      352.36      369.51     13.00 o 
 -18   0  14      360.16      378.46     18.65 o 
 -17   0  14      520.69      448.59     24.52 o 
 -16   0  14       45.41       45.16      7.59 o 
 -15   0  14       58.49       73.57      8.53 o 
 -14   0  14      260.39      247.61     17.63 o 
 -13   0  14        2.42       12.62      6.71 o 
 -12   0  14        0.05        9.33      7.05 o 
 -11   0  14      955.58      884.83     16.38 o 
 -10   0  14      649.62      650.05     14.02 o 
  -9   0  14      260.58      241.64      9.95 o 
  -8   0  14      190.55      194.43      9.24 o 
  -7   0  14      550.10      540.36     11.99 o 
  -6   0  14       32.32       29.71      6.05 o 
  -5   0  14      215.65      213.88      8.90 o 
  -4   0  14        0.87        0.54      5.12 o 
  -3   0  14       33.34       38.73      7.24 o 
  -2   0  14      107.64      119.37     13.73 o 
  -1   0  14      100.80       85.76     16.54 o 
   0   0  14      859.49      779.64     17.36 o 
   1   0  14      345.83      337.17     11.35 o 
   2   0  14      203.42      179.29     10.28 o 
   3   0  14        4.17        1.92      6.79 o 
   4   0  14        6.12       16.54      7.19 o 
   5   0  14        1.87        4.72      7.30 o 
   6   0  14       34.63       19.12      7.73 o 
   7   0  14       24.99       29.77      7.82 o 
   8   0  14       30.45       27.57      9.77 o 
   9   0  14        9.84       15.81     21.69 o 
  10   0  14        0.50      -15.11     15.11 o 
  11   0  14        0.00        9.86     16.43 o 
  12   0  14        1.91       23.00     17.52 o 
 -22   1  14        3.59       12.59     17.37 o 
 -21   1  14       29.19       24.31     11.67 o 
 -20   1  14       88.86       96.68     21.55 o 
 -19   1  14        0.47        5.80      9.17 o 
 -18   1  14        1.93        0.09      5.12 o 
 -17   1  14        1.86        1.44      5.06 o 
 -16   1  14       17.23       11.58      5.29 o 
 -15   1  14      126.90      128.91      7.68 o 
 -14   1  14       85.62      103.76      7.10 o 
 -13   1  14       41.18       50.62      6.10 o 
 -12   1  14      102.95      118.22      7.27 o 
 -11   1  14       79.89       80.66      8.25 o 
 -10   1  14      645.80      604.50     12.97 o 
  -9   1  14      224.24      210.83      8.88 o 
  -8   1  14        8.19        8.00      5.49 o 
  -7   1  14      155.19      172.99      7.76 o 
  -6   1  14       78.29       60.82      6.22 o 
  -5   1  14      249.88      243.13      8.59 o 
  -4   1  14       26.38       25.29      5.75 o 
  -3   1  14       18.19       19.22      5.52 o 
  -2   1  14      346.43      323.71      9.18 o 
  -1   1  14      342.66      328.39     11.48 o 
   0   1  14        7.08       10.56      5.31 o 
   1   1  14       52.48       62.77      6.27 o 
   2   1  14       39.50       39.65      8.10 o 
   3   1  14        3.02        2.15      5.21 o 
   4   1  14        3.55        3.26      7.88 o 
   5   1  14       20.32       32.70      6.07 o 
   6   1  14       27.14       40.18      6.31 o 
   7   1  14      309.51      338.54     10.53 o 
   8   1  14       34.93       41.13     10.06 o 
   9   1  14       14.80       20.63      6.82 o 
  10   1  14       12.56       19.72     13.01 o 
  11   1  14        1.21       12.03      9.82 o 
  12   1  14       11.16       19.70      9.99 o 
 -21   2  14        5.26       12.14     17.73 o 
 -20   2  14      101.81      130.66     14.79 o 
 -19   2  14        6.99       10.04      7.30 o 
 -18   2  14       67.92       84.85      6.97 o 
 -17   2  14      107.85      107.45      7.42 o 
 -16   2  14       50.94       60.98      6.69 o 
 -15   2  14        4.71       12.59      6.85 o 
 -14   2  14       44.00       51.03      6.52 o 
 -13   2  14      206.26      190.68      8.88 o 
 -12   2  14        0.08       -1.88      5.62 o 
 -11   2  14        4.38       -1.06      5.57 o 
 -10   2  14        3.42       -2.33      5.19 o 
  -9   2  14      124.56      128.00      7.59 o 
  -8   2  14      378.55      341.31      9.55 o 
  -7   2  14      123.18      118.66      7.40 o 
  -6   2  14      259.16      244.66      8.72 o 
  -5   2  14      116.39      105.89      7.19 o 
  -4   2  14       86.19       85.84      6.97 o 
  -3   2  14       33.90       28.25      5.98 o 
  -2   2  14       15.46       27.98      5.84 o 
  -1   2  14      114.27       99.83      7.44 o 
   0   2  14       15.18       23.66      5.64 o 
   1   2  14       12.64        7.98      5.59 o 
   2   2  14        1.04       12.43      8.24 o 
   3   2  14       30.47       26.61      6.03 o 
   4   2  14      571.17      501.21     11.46 o 
   5   2  14       15.52       15.27      6.82 o 
   6   2  14        2.66       15.04      5.70 o 
   7   2  14       49.58       67.36      7.33 o 
   8   2  14       20.34       27.27      6.01 o 
   9   2  14        3.47       16.53      7.04 o 
  10   2  14       14.63       28.06      9.79 o 
  11   2  14        0.04       -0.39     12.76 o 
 -20   3  14        1.59       11.87     12.14 o 
 -19   3  14      117.76      155.08     13.37 o 
 -18   3  14        5.28       22.56      8.92 o 
 -17   3  14       12.59       25.85      9.71 o 
 -16   3  14       28.27       35.97      7.31 o 
 -15   3  14        9.54       11.12      6.43 o 
 -14   3  14        3.63        5.81      6.58 o 
 -13   3  14       21.56       27.08      6.95 o 
 -12   3  14        0.10        0.22      6.26 o 
 -11   3  14       18.16       18.39      6.88 o 
 -10   3  14        2.57        8.85      6.39 o 
  -9   3  14       27.69       33.16      7.30 o 
  -8   3  14       78.83       87.83      8.31 o 
  -7   3  14       75.37       71.85      7.90 o 
  -6   3  14       61.87       67.16      7.71 o 
  -5   3  14       84.57       77.17      7.98 o 
  -4   3  14       64.53       68.00      7.75 o 
  -3   3  14        6.72       10.65      6.57 o 
  -2   3  14       99.86      106.75      8.73 o 
  -1   3  14      135.30      133.84      9.30 o 
   0   3  14        2.32        6.86      6.48 o 
   1   3  14        6.94        3.06      6.30 o 
   2   3  14        0.35        5.74      5.50 o 
   3   3  14       91.81       98.86     11.30 o 
   4   3  14       23.75       24.91      6.00 o 
   5   3  14      173.34      175.67      8.92 o 
   6   3  14        3.75       18.82      6.10 o 
   7   3  14       27.40       33.29      6.47 o 
   8   3  14        3.08       12.33      6.03 o 
   9   3  14       17.22       29.28     10.75 o 
 -18   4  14       15.15       44.74      8.55 o 
 -17   4  14       44.84       60.61      8.60 o 
 -16   4  14        4.72       14.08      8.66 o 
 -15   4  14        1.42        7.31      7.18 o 
 -14   4  14       58.50       67.97      8.57 o 
 -13   4  14        0.13       12.33      7.02 o 
 -12   4  14      104.35      128.14      9.86 o 
 -11   4  14        2.59       10.54      7.02 o 
 -10   4  14        0.04       14.79      7.20 o 
  -9   4  14       25.50       38.14      7.70 o 
  -8   4  14       80.25       70.67      8.60 o 
  -7   4  14       12.42       16.78     10.05 o 
  -6   4  14        0.15       10.03      6.74 o 
  -5   4  14       11.21       15.03      7.07 o 
  -4   4  14       23.61       22.47      7.28 o 
  -3   4  14        0.27       15.33      6.98 o 
  -2   4  14        0.03       -6.22      6.22 o 
  -1   4  14       16.64       13.68      7.00 o 
   0   4  14       20.89       12.48      7.33 o 
   1   4  14        8.54       13.19      7.24 o 
   2   4  14       90.03       99.08     13.22 o 
   3   4  14       96.02       96.31      9.31 o 
   4   4  14       44.09       62.12     10.53 o 
   5   4  14        7.10       19.01      7.66 o 
   6   4  14        5.07       11.37     11.32 o 
   7   4  14        8.46        9.30      7.59 o 
 -14   5  14        8.29       13.59      7.88 o 
 -13   5  14      220.87      198.49     12.20 o 
 -12   5  14       43.57       31.52      8.54 o 
 -11   5  14        2.69        9.94     11.79 o 
 -10   5  14        0.26       13.18      7.80 o 
  -9   5  14       22.46       19.09     12.72 o 
  -8   5  14        5.95       12.49      7.52 o 
  -7   5  14        3.49       17.50      7.92 o 
  -6   5  14       15.28        9.25     11.64 o 
  -5   5  14        9.29       12.49      7.52 o 
  -4   5  14        3.04       -5.34     11.38 o 
  -3   5  14      100.25      102.85     12.58 o 
  -2   5  14        1.75        3.32     10.77 o 
  -1   5  14       25.92       20.68      8.17 o 
   0   5  14       59.67       66.57      9.23 o 
   1   5  14       31.30       27.17      8.62 o 
   2   5  14        3.19       -8.73      8.73 o 
   3   5  14       11.07       17.75      8.54 o 
 -22   1  15       16.96       11.44     20.72 o 
 -21   1  15        0.00        4.72      8.85 o 
 -20   1  15       30.46       62.48     10.20 o 
 -19   1  15        1.96       12.64      8.59 o 
 -18   1  15       90.10      109.59      7.49 o 
 -17   1  15      167.99      164.69      8.61 o 
 -16   1  15      129.82      134.77      7.94 o 
 -15   1  15       15.44       16.13      5.81 o 
 -14   1  15        5.86       13.47      5.63 o 
 -13   1  15      104.25      122.76      7.76 o 
 -12   1  15       16.87       19.76      5.83 o 
 -11   1  15      237.53      235.99      8.74 o 
 -10   1  15       17.04       11.83      5.37 o 
  -9   1  15        7.41       -1.94      5.28 o 
  -8   1  15      442.92      434.80     10.20 o 
  -7   1  15       26.49       36.32      5.78 o 
  -6   1  15      109.66      112.71      7.12 o 
  -5   1  15        2.94       -0.69      4.78 o 
  -4   1  15       13.14       11.15      5.39 o 
  -3   1  15       78.15       73.78      6.35 o 
  -2   1  15      376.04      340.43      9.71 o 
  -1   1  15        4.56       11.19      5.27 o 
   0   1  15      244.35      235.68      8.85 o 
   1   1  15      110.26      109.82      7.99 o 
   2   1  15        6.87       10.18      5.64 o 
   3   1  15       34.66       67.07      8.38 o 
   4   1  15       14.11       19.83     10.02 o 
   5   1  15        8.32       16.40      5.84 o 
   6   1  15       34.83       49.76      6.40 o 
   7   1  15        2.79       28.11      5.94 o 
   8   1  15       27.84       39.66      7.60 o 
   9   1  15        1.52       17.73     15.18 o 
  10   1  15        6.34        6.55     12.39 o 
 -21   2  15       49.91       60.62     13.05 o 
 -20   2  15        1.76      -11.16     15.91 o 
 -19   2  15      166.86      182.40     11.10 o 
 -18   2  15        3.47       35.16     11.51 o 
 -17   2  15       44.89       59.80      6.80 o 
 -16   2  15        3.16        7.48      5.57 o 
 -15   2  15        2.25        3.69      7.12 o 
 -14   2  15       32.59       27.82      6.53 o 
 -13   2  15      202.32      220.07      9.56 o 
 -12   2  15        4.76        3.72      5.76 o 
 -11   2  15        0.01        2.73      5.74 o 
 -10   2  15        3.76       -0.43      5.40 o 
  -9   2  15       20.31       21.97      6.20 o 
  -8   2  15      412.09      359.55     10.17 o 
  -7   2  15      258.59      230.22      8.98 o 
  -6   2  15       27.35       17.56      5.92 o 
  -5   2  15      261.61      240.46      8.90 o 
  -4   2  15      113.41      108.94      7.63 o 
  -3   2  15       17.07       15.04      5.87 o 
  -2   2  15        3.22       -2.85      6.05 o 
  -1   2  15       56.63       59.04      9.17 o 
   0   2  15        0.17        1.44      5.59 o 
   1   2  15       73.12       93.52      7.45 o 
   2   2  15      194.35      209.39      9.31 o 
   3   2  15       50.32       46.25      6.57 o 
   4   2  15        4.34       10.30      6.35 o 
   5   2  15       37.07       53.49      7.60 o 
   6   2  15        8.26       17.87      6.50 o 
   7   2  15      161.33      174.12      8.98 o 
   8   2  15       53.13       71.84      8.50 o 
   9   2  15       42.70       62.32     15.36 o 
 -19   3  15        9.80       38.79     10.62 o 
 -18   3  15       57.33       73.61      8.76 o 
 -17   3  15       17.06       24.57      9.47 o 
 -16   3  15       15.70       25.04      7.27 o 
 -15   3  15        5.45       18.75      6.91 o 
 -14   3  15        2.06       13.49      6.61 o 
 -13   3  15       33.91       44.41      7.67 o 
 -12   3  15       51.92       71.67      8.07 o 
 -11   3  15        3.95       10.15      6.63 o 
 -10   3  15        0.15       -1.32      6.36 o 
  -9   3  15       47.77       49.17      7.59 o 
  -8   3  15      173.23      151.92      9.77 o 
  -7   3  15        0.30       -4.43      6.22 o 
  -6   3  15       29.19       19.11      8.66 o 
  -5   3  15       73.69       78.70      8.26 o 
  -4   3  15        8.40        3.39      6.46 o 
  -3   3  15        8.18       10.31     10.40 o 
  -2   3  15        9.97       10.76      6.70 o 
  -1   3  15       15.77       11.76      6.57 o 
   0   3  15      152.51      158.30      9.95 o 
   1   3  15        3.28        9.57      8.54 o 
   2   3  15       22.49       23.96      7.05 o 
   3   3  15       16.12       22.43      7.46 o 
   4   3  15       98.98       85.92      8.79 o 
   5   3  15        2.31        9.55      6.82 o 
   6   3  15        2.77        6.02      6.99 o 
   7   3  15       12.00       24.47     12.22 o 
   8   3  15       17.85       46.57     14.90 o 
 -17   4  15        0.61       13.60     12.17 o 
 -16   4  15      100.34       99.27     11.13 o 
 -15   4  15       58.98       57.83     12.01 o 
 -14   4  15        1.43       10.95      7.36 o 
 -13   4  15       70.56       65.63      8.84 o 
 -12   4  15       59.39       76.57      8.99 o 
 -11   4  15        1.06        8.27      6.95 o 
 -10   4  15        4.28        1.33      6.90 o 
  -9   4  15        0.93        9.14      7.03 o 
  -8   4  15        2.39       -3.83      6.80 o 
  -7   4  15       42.93       30.98      7.89 o 
  -6   4  15        1.50       -1.15      8.30 o 
  -5   4  15       21.15       28.62      9.30 o 
  -4   4  15        6.37       18.89      8.51 o 
  -3   4  15       72.24       69.78      8.77 o 
  -2   4  15        5.87        7.21      7.25 o 
  -1   4  15       32.32       43.82      8.12 o 
   0   4  15      156.04      171.66     11.23 o 
   1   4  15      161.59      186.09     11.44 o 
   2   4  15        5.16        7.73      7.66 o 
   3   4  15       15.65       20.88      7.76 o 
   4   4  15       14.01       12.40      7.75 o 
   5   4  15       52.43       69.24     11.00 o 
 -12   5  15       19.52       10.86      8.10 o 
 -11   5  15       18.23       16.27      8.47 o 
 -10   5  15       37.56       53.04      9.24 o 
  -9   5  15        2.25       -2.73      7.70 o 
  -8   5  15       88.73      101.58     15.27 o 
  -7   5  15       18.09       15.78     11.79 o 
  -6   5  15       40.15       30.18     10.40 o 
  -5   5  15        9.25        8.38      8.19 o 
  -4   5  15        0.27       -2.31      7.75 o 
  -3   5  15        2.69        6.62      7.43 o 
  -2   5  15        3.22        1.24      7.67 o 
  -1   5  15        2.19       10.20      8.14 o 
   0   5  15       23.05       15.15      8.26 o 
   1   5  15       15.08       14.15      8.17 o 
 -21   0  16        3.65       -4.60     15.55 o 
 -20   0  16        0.33       -2.41     15.33 o 
 -19   0  16       20.02       40.34      9.88 o 
 -18   0  16      148.08      180.34     19.06 o 
 -17   0  16       92.80       73.08     10.61 o 
 -16   0  16       23.49       19.24     21.91 o 
 -15   0  16      254.22      246.79     14.47 o 
 -14   0  16      125.58       94.42     11.75 o 
 -13   0  16        0.44       15.38      9.25 o 
 -12   0  16       38.84       35.62     10.21 o 
 -11   0  16      266.07      252.78     15.15 o 
 -10   0  16      276.51      251.12     15.95 o 
  -9   0  16      675.91      556.99     18.47 o 
  -8   0  16      251.33      238.57     15.63 o 
  -7   0  16        4.34       -6.75     14.13 o 
  -6   0  16       12.50       10.63      9.25 o 
  -5   0  16       14.32        8.85      9.48 o 
  -4   0  16      351.89      322.79     16.52 o 
  -3   0  16      532.11      446.51     21.91 o 
  -2   0  16       72.03       65.72     10.66 o 
  -1   0  16       58.63       49.66     10.84 o 
   0   0  16       18.16        9.43      9.49 o 
   1   0  16       96.44       89.19     11.75 o 
   2   0  16        0.01        4.63      9.28 o 
   3   0  16       82.40       92.11     11.91 o 
   4   0  16      118.16      120.12     12.32 o 
   5   0  16      106.39      127.35     13.15 o 
   6   0  16       62.81       63.38     10.97 o 
   7   0  16      346.56      385.12     17.59 o 
   8   0  16       17.19       46.44     18.40 o 
   9   0  16       21.60       48.85     17.52 o 
 -21   1  16       16.39       19.54     15.97 o 
 -20   1  16        4.21       20.25      7.66 o 
 -19   1  16       71.62       94.80      9.39 o 
 -18   1  16        0.28       18.68      5.97 o 
 -17   1  16        6.12       13.63      5.87 o 
 -16   1  16        6.54       15.77      5.77 o 
 -15   1  16        2.03       12.94      5.57 o 
 -14   1  16       24.58       30.57      6.17 o 
 -13   1  16      205.10      230.00      9.28 o 
 -12   1  16      161.50      168.04      8.41 o 
 -11   1  16      242.68      239.58      9.29 o 
 -10   1  16       30.66       22.68      5.81 o 
  -9   1  16        0.11        0.49      5.24 o 
  -8   1  16      602.21      561.95     13.22 o 
  -7   1  16      825.15      757.96     15.41 o 
  -6   1  16       65.25       65.91     10.18 o 
  -5   1  16        0.18       -4.83      7.59 o 
  -4   1  16       16.59        9.70      6.98 o 
  -3   1  16       44.49       45.56      7.97 o 
  -2   1  16       12.08        6.60      7.00 o 
  -1   1  16       40.99       34.00      7.57 o 
   0   1  16       14.96       16.99      7.08 o 
   1   1  16        0.14       -0.46      7.21 o 
   2   1  16        3.34       11.42      7.05 o 
   3   1  16       72.88       73.29      7.84 o 
   4   1  16      136.06      138.09      9.28 o 
   5   1  16       11.26       16.72      6.63 o 
   6   1  16       19.23       27.86      6.99 o 
   7   1  16       92.71      120.02      8.84 o 
   8   1  16       18.22       31.90      8.56 o 
   9   1  16       69.02      113.61     24.64 o 
 -20   2  16      106.55      163.81     17.19 o 
 -19   2  16       13.05       27.88      6.50 o 
 -18   2  16       20.73       33.83      8.86 o 
 -17   2  16        1.33       19.98      6.21 o 
 -16   2  16       19.67       26.05      6.24 o 
 -15   2  16        8.21       15.63      6.27 o 
 -14   2  16       10.06       11.48      5.98 o 
 -13   2  16       12.79       15.30      5.94 o 
 -12   2  16       14.04       28.99      6.42 o 
 -11   2  16       47.52       31.86      6.27 o 
 -10   2  16        6.18        9.79      5.82 o 
  -9   2  16       57.72       47.92      6.83 o 
  -8   2  16        1.89       -0.67      5.72 o 
  -7   2  16        0.03      -10.94     11.50 o 
  -6   2  16      107.96      102.83      7.63 o 
  -5   2  16        5.68       -2.49      5.65 o 
  -4   2  16       38.18       48.48      6.48 o 
  -3   2  16       44.84       50.22      6.62 o 
  -2   2  16      107.21      119.02     10.41 o 
  -1   2  16        7.53        9.68      7.68 o 
   0   2  16       16.47       10.61      5.91 o 
   1   2  16        8.77       10.07      7.45 o 
   2   2  16        0.00       -0.29      5.72 o 
   3   2  16       42.50       61.38      8.59 o 
   4   2  16        0.14        5.32      8.44 o 
   5   2  16        2.67       24.27      6.86 o 
   6   2  16       38.59       71.75      7.44 o 
   7   2  16       32.44       50.92      7.73 o 
   8   2  16       15.07       49.16      8.05 o 
 -18   3  16        0.85       14.97      7.33 o 
 -17   3  16       29.65       49.15      8.24 o 
 -16   3  16        6.11       14.61      7.30 o 
 -15   3  16      142.35      150.14     10.12 o 
 -14   3  16        5.41       17.51      7.01 o 
 -13   3  16       81.72       85.46      8.70 o 
 -12   3  16       29.10       43.02      7.63 o 
 -11   3  16       13.56       13.62      7.01 o 
 -10   3  16       50.65       47.01      7.67 o 
  -9   3  16       16.14       18.99      7.27 o 
  -8   3  16       42.01       49.42     11.38 o 
  -7   3  16       14.25       19.82      9.26 o 
  -6   3  16       17.30       16.20      6.77 o 
  -5   3  16        6.86        4.50      8.44 o 
  -4   3  16        1.81        4.02      6.28 o 
  -3   3  16       60.32       64.13      8.02 o 
  -2   3  16       78.10       86.65      8.73 o 
  -1   3  16        0.66       13.36      6.98 o 
   0   3  16        7.51       15.40      6.99 o 
   1   3  16       35.03       45.21     15.42 o 
   2   3  16       24.35       25.40      7.45 o 
   3   3  16        4.31        0.88      8.13 o 
   4   3  16        2.25       11.96      7.34 o 
   5   3  16       18.26       22.61      7.59 o 
   6   3  16        4.85       14.20      7.41 o 
 -15   4  16        5.28        9.74      7.55 o 
 -14   4  16        0.65        5.66     10.40 o 
 -13   4  16        3.86       15.14      7.66 o 
 -12   4  16       30.02       26.62      7.98 o 
 -11   4  16       16.97       23.10      7.81 o 
 -10   4  16        6.80        0.39      7.18 o 
  -9   4  16       21.79       23.71      7.77 o 
  -8   4  16        3.25       -0.19      7.86 o 
  -7   4  16       61.95       74.41      8.77 o 
  -6   4  16       14.14        9.45     12.74 o 
  -5   4  16        8.38        4.05      7.97 o 
  -4   4  16        0.71       -0.44      6.80 o 
  -3   4  16        2.91        8.52      7.51 o 
  -2   4  16      167.61      165.10     14.65 o 
  -1   4  16       28.50       42.49      8.40 o 
   0   4  16       13.51        7.78      7.52 o 
   1   4  16        5.63        9.89      7.61 o 
   2   4  16       90.53       98.45     10.06 o 
   3   4  16        4.21        5.94      9.83 o 
 -10   5  16        2.25       -0.22     20.59 o 
  -9   5  16       58.08       68.95      9.87 o 
  -8   5  16       10.87       23.08      8.57 o 
  -7   5  16        1.64       12.30     18.94 o 
  -6   5  16       93.05       89.26     10.29 o 
  -5   5  16        0.03       -7.23      7.23 o 
  -4   5  16      128.49      126.54     11.18 o 
  -3   5  16       32.47       26.11      8.76 o 
  -2   5  16        0.86       -2.63     19.71 o 
 -20   1  17       21.94       36.48      9.40 o 
 -19   1  17       95.25      121.90      9.23 o 
 -18   1  17       24.57       41.26      7.62 o 
 -17   1  17        4.86       14.95      6.81 o 
 -16   1  17        9.41       21.76      6.92 o 
 -15   1  17       88.24       99.44      8.84 o 
 -14   1  17       46.37       44.17      7.56 o 
 -13   1  17       13.97        9.22      6.78 o 
 -12   1  17        2.67        0.41      6.68 o 
 -11   1  17        5.54        3.07      7.11 o 
 -10   1  17        8.68        5.61     10.59 o 
  -9   1  17      148.31      133.81      9.85 o 
  -8   1  17       10.96       -0.15      6.95 o 
  -7   1  17       55.13       48.46      8.18 o 
  -6   1  17      128.18      127.62     14.39 o 
  -5   1  17       52.68       50.71      8.02 o 
  -4   1  17      201.00      188.25     10.52 o 
  -3   1  17      378.26      359.39     12.97 o 
  -2   1  17      110.89      102.19      9.23 o 
  -1   1  17       27.43       28.70      7.42 o 
   0   1  17       21.41       30.31      7.56 o 
   1   1  17       45.99       55.56      7.98 o 
   2   1  17       46.53       54.97      7.91 o 
   3   1  17       19.36       20.14      9.74 o 
   4   1  17       16.25       30.39      7.25 o 
   5   1  17       20.11       29.76      7.18 o 
   6   1  17      181.95      185.05     10.61 o 
   7   1  17       32.61       65.00      8.22 o 
 -19   2  17        3.23       22.07     10.53 o 
 -18   2  17       10.62       26.36      7.39 o 
 -17   2  17       35.70       44.02      7.25 o 
 -16   2  17        1.40       15.19      7.37 o 
 -15   2  17       10.60        8.37      5.97 o 
 -14   2  17        1.22       -0.61      5.75 o 
 -13   2  17       54.70       60.16      7.12 o 
 -12   2  17       10.61        6.67      5.80 o 
 -11   2  17       11.07       14.62      7.74 o 
 -10   2  17      169.94      182.33      9.10 o 
  -9   2  17        0.06       -3.91      8.18 o 
  -8   2  17       12.02        9.44      7.47 o 
  -7   2  17       90.72       92.53      8.00 o 
  -6   2  17       33.10       20.86     11.10 o 
  -5   2  17       11.75        9.10      8.01 o 
  -4   2  17        0.00        4.01      6.24 o 
  -3   2  17        8.99       10.27      6.94 o 
  -2   2  17       19.02       13.99      8.37 o 
  -1   2  17       12.31       25.42      6.39 o 
   0   2  17      130.88      129.81      8.49 o 
   1   2  17       49.72       54.11      7.97 o 
   2   2  17        0.11        9.27      6.80 o 
   3   2  17        0.04       14.97      6.96 o 
   4   2  17       58.68       81.32     13.64 o 
   5   2  17       19.23       39.91      8.85 o 
   6   2  17        6.63       29.12      7.90 o 
 -17   3  17       14.88       26.82      7.77 o 
 -16   3  17       14.48       28.78      7.95 o 
 -15   3  17       13.48        7.54      9.86 o 
 -14   3  17        0.93       12.42      6.76 o 
 -13   3  17       44.61       61.99      8.43 o 
 -12   3  17       40.25       60.59      8.42 o 
 -11   3  17        0.81        9.02      7.10 o 
 -10   3  17       21.80       29.30      7.34 o 
  -9   3  17        0.01        6.85      8.03 o 
  -8   3  17       22.93       16.13      7.19 o 
  -7   3  17       76.80       91.38      8.99 o 
  -6   3  17       93.48       96.18     10.59 o 
  -5   3  17       10.74        5.88      6.92 o 
  -4   3  17       11.81        7.21      7.30 o 
  -3   3  17        1.08       13.38     11.38 o 
  -2   3  17       50.41       50.73      8.25 o 
  -1   3  17       12.57       20.40      9.17 o 
   0   3  17       10.45       18.26     10.28 o 
   1   3  17        0.00        6.44      6.98 o 
   2   3  17        0.78        2.38      7.07 o 
   3   3  17       11.66       24.04      7.81 o 
   4   3  17       90.04       90.25     10.37 o 
 -14   4  17       36.21       40.41      8.53 o 
 -13   4  17        3.35       13.17      7.89 o 
 -12   4  17        1.86       -3.93      9.14 o 
 -11   4  17       87.86       98.26     12.17 o 
 -10   4  17       17.51       21.28     11.12 o 
  -9   4  17        6.16       16.45      7.97 o 
  -8   4  17        0.82       10.46      7.45 o 
  -7   4  17       11.36       13.51     10.75 o 
  -6   4  17       58.19       60.36     11.82 o 
  -5   4  17        8.13       21.09     11.03 o 
  -4   4  17       22.99       38.36     10.85 o 
  -3   4  17       12.47       14.78      7.64 o 
  -2   4  17       69.22       77.67      9.63 o 
  -1   4  17        0.24       -1.59      7.75 o 
   0   4  17       43.52       42.54      8.55 o 
   1   4  17        2.43       -0.59     10.84 o 
 -19   0  18      406.44      407.10     43.81 o 
 -18   0  18        0.04        0.18      9.65 o 
 -17   0  18       23.22       25.22     10.64 o 
 -16   0  18        0.22       20.06     10.08 o 
 -15   0  18       19.45       28.76     22.12 o 
 -14   0  18       51.39       56.87     10.94 o 
 -13   0  18       35.28       31.90     16.43 o 
 -12   0  18      170.54      158.70     24.75 o 
 -11   0  18       97.42      103.46     12.82 o 
 -10   0  18      159.16      162.65     25.74 o 
  -9   0  18      704.47      529.01     31.76 o 
  -8   0  18      306.16      265.86     15.88 o 
  -7   0  18      158.74      150.20     14.31 o 
  -6   0  18      738.51      629.89     21.36 o 
  -5   0  18       18.25       22.07     10.37 o 
  -4   0  18       63.26       42.25     28.48 o 
  -3   0  18       99.20      107.26     15.22 o 
  -2   0  18       39.37       23.88     10.31 o 
  -1   0  18      216.97      217.44     15.68 o 
   0   0  18       15.87       28.08      9.98 o 
   1   0  18        1.95        8.82      9.80 o 
   2   0  18       10.54       19.55     10.05 o 
   3   0  18        1.10       18.23     10.93 o 
   4   0  18      161.10      165.81     14.94 o 
   5   0  18       21.69       47.57     11.38 o 
   6   0  18       51.93       77.15     12.63 o 
 -19   1  18        1.38       21.86      9.49 o 
 -18   1  18        4.03       14.44      7.34 o 
 -17   1  18        5.82       14.91     13.65 o 
 -16   1  18        9.48       17.90      7.28 o 
 -15   1  18       19.91       27.91      9.86 o 
 -14   1  18        8.26        6.13      7.05 o 
 -13   1  18        3.22        1.08      6.64 o 
 -12   1  18       39.94       50.37      9.83 o 
 -11   1  18       91.55      102.82      9.21 o 
 -10   1  18       48.32       29.67      8.06 o 
  -9   1  18       24.39       19.07     10.75 o 
  -8   1  18        8.40        5.19      6.97 o 
  -7   1  18      102.50       84.39      8.63 o 
  -6   1  18       41.39       40.57      8.88 o 
  -5   1  18       16.93       15.90     11.32 o 
  -4   1  18       29.16       39.42      7.65 o 
  -3   1  18       20.08       35.81     16.35 o 
  -2   1  18        4.16       17.37      7.53 o 
  -1   1  18        0.27       11.34      7.15 o 
   0   1  18        3.91       11.90      7.25 o 
   1   1  18        1.21        2.19      6.85 o 
   2   1  18       11.94       19.07      7.15 o 
   3   1  18        4.13       16.91      7.27 o 
   4   1  18       17.47       31.66      7.49 o 
   5   1  18       99.08      125.35      9.73 o 
 -18   2  18       15.68       26.86      8.71 o 
 -17   2  18       14.07       17.27     10.65 o 
 -16   2  18       33.38       31.82      9.07 o 
 -15   2  18       11.02       14.13      8.25 o 
 -14   2  18       34.59       34.34      9.03 o 
 -13   2  18       41.66       56.47      9.25 o 
 -12   2  18        3.70        1.11      6.81 o 
 -11   2  18       29.85       38.99      8.28 o 
 -10   2  18       20.57       33.03     14.75 o 
  -9   2  18        0.21      -10.46     12.99 o 
  -8   2  18      210.27      202.41     12.62 o 
  -7   2  18       21.16        2.87     16.00 o 
  -6   2  18      185.46      170.13     10.73 o 
  -5   2  18      111.19      108.86      9.54 o 
  -4   2  18      121.46      118.23      9.85 o 
  -3   2  18       29.17       31.38      9.79 o 
  -2   2  18        2.13        8.39      8.44 o 
  -1   2  18        2.81        8.52      7.27 o 
   0   2  18       23.08       49.32      8.44 o 
   1   2  18       49.90       65.95      8.48 o 
   2   2  18        0.07       22.92      7.60 o 
   3   2  18       83.65       93.14      9.18 o 
   4   2  18       19.10       48.41      8.22 o 
 -16   3  18        2.63       -6.17      8.08 o 
 -15   3  18       15.46       36.27     10.97 o 
 -14   3  18        2.45       11.98      8.62 o 
 -13   3  18        0.00        2.86     10.50 o 
 -12   3  18        8.81        8.41      6.76 o 
 -11   3  18        0.02        4.71     12.99 o 
 -10   3  18        9.93       -0.78      8.26 o 
  -9   3  18        9.25       26.64      7.66 o 
  -8   3  18        0.17        5.19      6.92 o 
  -7   3  18        0.62        4.26      6.85 o 
  -6   3  18        3.97        6.90      6.76 o 
  -5   3  18       67.90       77.24     14.36 o 
  -4   3  18       19.38       16.87      7.78 o 
  -3   3  18       76.18       80.19      8.93 o 
  -2   3  18       98.19      116.79     10.15 o 
  -1   3  18       52.91       63.99      8.59 o 
   0   3  18       60.06       70.30      9.13 o 
   1   3  18        2.80        9.01      8.91 o 
   2   3  18       57.05       74.35     10.77 o 
 -11   4  18        6.51        5.85     10.91 o 
 -10   4  18       28.36       34.41      8.66 o 
  -9   4  18        0.08        3.59      8.45 o 
  -8   4  18       90.75      105.28     14.17 o 
  -7   4  18       11.81       15.52     12.71 o 
  -6   4  18       57.64       80.27     14.07 o 
  -5   4  18       37.31       56.48      9.11 o 
  -4   4  18        0.01       -7.73     13.15 o 
  -3   4  18       18.06       23.92      8.51 o 
 -18   1  19        4.30       15.67      7.74 o 
 -17   1  19        9.80       31.31      7.91 o 
 -16   1  19       13.36       23.06     16.00 o 
 -15   1  19       28.43       20.41      8.54 o 
 -14   1  19        5.14       -1.33     13.91 o 
 -13   1  19       24.35       16.62      9.86 o 
 -12   1  19       38.59       27.91     10.50 o 
 -11   1  19        6.01        9.27      9.33 o 
 -10   1  19      125.44      131.18     12.77 o 
  -9   1  19      134.80      150.54     16.33 o 
  -8   1  19       27.54       30.42     10.59 o 
  -7   1  19       12.68       15.24      7.67 o 
  -6   1  19      269.60      251.19     13.72 o 
  -5   1  19       41.80       35.42      7.92 o 
  -4   1  19       43.33       40.47      8.01 o 
  -3   1  19       14.34       13.25      7.77 o 
  -2   1  19       60.16       69.32      8.82 o 
  -1   1  19        3.85       12.85     14.42 o 
   0   1  19        1.70       23.57      7.72 o 
   1   1  19        5.65       16.32      7.45 o 
   2   1  19       85.49       91.19     11.57 o 
   3   1  19        5.19       20.16      7.73 o 
 -16   2  19        5.87        6.23     13.61 o 
 -15   2  19        0.29       16.57      8.49 o 
 -14   2  19      105.61       93.86     22.02 o 
 -13   2  19       13.39        5.33      8.51 o 
 -12   2  19       35.91       61.38     15.29 o 
 -11   2  19        2.53       -2.56     14.03 o 
 -10   2  19        9.31        8.99      8.75 o 
  -9   2  19        0.60      -14.01     16.36 o 
  -8   2  19        0.54       -1.01     10.82 o 
  -7   2  19        0.04       -5.88     11.11 o 
  -6   2  19        1.05       13.72      8.97 o 
  -5   2  19       10.80       17.20      8.00 o 
  -4   2  19        1.98        4.00      7.27 o 
  -3   2  19        1.64        9.27      7.66 o 
  -2   2  19        1.74       13.53      7.98 o 
  -1   2  19        0.01        6.62      8.62 o 
   0   2  19        0.24       29.66      8.01 o 
   1   2  19        4.11       30.86     10.81 o 
   2   2  19       18.02       35.85      8.07 o 
 -13   3  19        6.25       -2.49     10.05 o 
 -12   3  19        9.78       -0.33      8.96 o 
 -11   3  19       25.74       14.15      9.18 o 
 -10   3  19       39.80       27.61     12.23 o 
  -9   3  19        0.00       -2.08      8.92 o 
  -8   3  19       30.23       30.04     11.37 o 
  -7   3  19       31.39       29.80      9.82 o 
  -6   3  19        0.51       -3.37      8.65 o 
  -5   3  19        0.00       -8.26      8.26 o 
  -4   3  19        0.59       18.48      9.49 o 
  -3   3  19        2.54       14.05      9.43 o 
  -2   3  19       13.51       30.06      9.55 o 
  -1   3  19       10.10       -1.40      8.85 o 
 -16   0  20        6.76       14.33     18.84 o 
 -15   0  20      167.46      124.51     15.02 o 
 -14   0  20      120.80      103.92     14.05 o 
 -13   0  20      110.56      109.43     14.34 o 
 -12   0  20       86.81       89.35     19.28 o 
 -11   0  20       92.72      107.48     37.46 o 
 -10   0  20      292.13      278.12     39.43 o 
  -9   0  20        0.05       -6.69     13.58 o 
  -8   0  20       57.83       52.59     26.18 o 
  -7   0  20       18.34        4.83     20.92 o 
  -6   0  20      120.74      102.40     15.33 o 
  -5   0  20       10.03       -7.07     10.73 o 
  -4   0  20       82.75       89.22     15.66 o 
  -3   0  20       14.57        6.91     16.98 o 
  -2   0  20       11.80       24.52     11.63 o 
  -1   0  20       40.65       42.10     12.39 o 
   0   0  20        0.26       -0.22     10.66 o 
   1   0  20        8.94       11.83     13.91 o 
 -16   1  20        9.45       13.48      9.90 o 
 -15   1  20       87.73       83.14      9.60 o 
 -14   1  20        8.34        7.54      7.66 o 
 -13   1  20       13.96        9.20      7.87 o 
 -12   1  20        5.46       -5.36     13.15 o 
 -11   1  20       16.48       12.94     13.85 o 
 -10   1  20       84.85       72.46      9.25 o 
  -9   1  20        1.20      -10.88     10.88 o 
  -8   1  20      102.80       74.19      9.21 o 
  -7   1  20        2.09        4.47      9.77 o 
  -6   1  20        0.43        7.00      7.56 o 
  -5   1  20        6.85       18.02      8.18 o 
  -4   1  20       63.44       70.71      9.33 o 
  -3   1  20        0.29       -5.71      7.76 o 
  -2   1  20        0.00        9.91      8.84 o 
  -1   1  20       42.06       61.20     12.33 o 
   0   1  20       28.75       30.70      8.22 o 
   1   1  20       38.92       49.25      9.50 o 
 -14   2  20        0.01        7.38      8.69 o 
 -13   2  20       19.68       -0.53     19.70 o 
 -12   2  20       18.08       37.42     11.99 o 
 -11   2  20        1.40       -6.63     15.45 o 
 -10   2  20        9.80        7.35      8.46 o 
  -9   2  20        6.51       10.65     18.87 o 
  -8   2  20        1.75       -5.25     25.30 o 
  -7   2  20        3.78        0.27      8.77 o 
  -6   2  20        2.38        0.82      8.78 o 
  -5   2  20      167.91      164.53     25.55 o 
  -4   2  20        0.10        3.21      8.74 o 
  -3   2  20        9.27       24.15      9.59 o 
  -2   2  20        9.13       19.55     13.20 o 
  -1   2  20        3.64       20.05      9.14 o 
  -8   3  20       44.36       46.30     15.37 o 
  -7   3  20        0.13       -2.62     35.16 o 
 -13   1  21       55.62       56.55     10.56 o 
 -12   1  21       27.83       20.97      8.65 o 
 -11   1  21       57.66       62.49     12.22 o 
 -10   1  21        6.02       -7.12      7.91 o 
  -9   1  21      112.95      105.31     10.57 o 
  -8   1  21       69.18       68.28     13.13 o 
  -7   1  21       72.73       59.19     15.21 o 
  -6   1  21        0.90        0.43      8.24 o 
  -5   1  21      101.96      120.44     11.80 o 
  -4   1  21        7.65       31.15      8.64 o 
  -3   1  21        0.95        1.49      8.19 o 
  -8   2  21       34.66       33.11      9.75 o 
                                                 
